# Supplementary material for: Plasma complex lipids in relation to cortical thickness and brain volumes: results from the population-based Rhineland study
Source: Lipids Health Dis. 2026 Mar 19;25:104. doi: 10.1186/s12944-026-02930-5 (PMC13063565; doi:10.1186/s12944-026-02930-5)
Supplement: Supplementary file 5 — Supplementary Material 5. [file 12944_2026_2930_MOESM5_ESM.xlsx]

## Sheet: Additional file 5
Additional file 5: Beta estimates [95% Confidence intervals] and p-values for associations of lipid species and composite measures with cortical thickness and brain volumes in the unadjusted and adjusted (sex, age, HDL-C, LDL-C and estimated intracranial volume where applicable) models, and after exclusion of outliers and people who use lipid-lowering medication
Lipid	Concentration	Outcome	Unadjusted		Adjusted		Excluding outliers (>5SD)		Excluding lipid-lowering medication
			Beta	P.adj	Beta	P.adj	Beta	P.adj	Beta	P.adj
CER_FA18_1	Absolute (nmol)	Cortical thickness	-0.09 [-0.12; -0.06]	5e-07	-0.02 [-0.05; 0.01]	0.358054	-0.01 [-0.04; 0.02]	0.45092	-0.01 [-0.05; 0.02]	0.502718
CER_FA22_0	Absolute (nmol)	Cortical thickness	-0.1 [-0.13; -0.07]	0	0 [-0.03; 0.04]	0.910393	0 [-0.03; 0.04]	0.928157	0.01 [-0.03; 0.05]	0.810822
CER_FA24_1	Absolute (nmol)	Cortical thickness	-0.2 [-0.23; -0.17]	0	-0.06 [-0.1; -0.03]	0.0032294	-0.06 [-0.1; -0.03]	0.0032533	-0.06 [-0.1; -0.02]	0.0101001
CER_FA26_1	Absolute (nmol)	Cortical thickness	-0.22 [-0.25; -0.18]	0	-0.06 [-0.1; -0.03]	0.0025826	-0.06 [-0.1; -0.03]	0.0019002	-0.06 [-0.1; -0.03]	0.004777
CER_FA16_0	Absolute (nmol)	Cortical thickness	-0.13 [-0.17; -0.1]	0	-0.03 [-0.07; 0.01]	0.176841	-0.02 [-0.06; 0.01]	0.284845	-0.02 [-0.06; 0.02]	0.357382
CER_FA20_1	Absolute (nmol)	Cortical thickness	-0.05 [-0.09; -0.01]	0.0184684	0 [-0.03; 0.04]	0.849658	0 [-0.03; 0.04]	0.884434	0 [-0.04; 0.04]	0.968695
CER_FA22_1	Absolute (nmol)	Cortical thickness	-0.14 [-0.18; -0.11]	0	-0.03 [-0.06; 0.01]	0.189877	-0.03 [-0.06; 0.01]	0.222726	-0.03 [-0.06; 0.01]	0.302296
CER_FA18_0	Absolute (nmol)	Cortical thickness	-0.2 [-0.24; -0.17]	0	-0.07 [-0.11; -0.04]	0.0003047	-0.07 [-0.11; -0.04]	0.000501	-0.07 [-0.11; -0.04]	0.001348
CER_FA20_0	Absolute (nmol)	Cortical thickness	-0.17 [-0.2; -0.14]	0	-0.05 [-0.08; -0.02]	0.0128914	-0.05 [-0.08; -0.02]	0.0142101	-0.05 [-0.08; -0.01]	0.0369481
CER_FA24_0	Absolute (nmol)	Cortical thickness	-0.08 [-0.12; -0.05]	3.5e-06	0.01 [-0.03; 0.04]	0.779256	0.01 [-0.03; 0.04]	0.788596	0.01 [-0.03; 0.05]	0.632185
CER_FA14_0	Absolute (nmol)	Cortical thickness	-0.06 [-0.1; -0.03]	0.0007282	-0.03 [-0.06; 0]	0.142342	-0.03 [-0.06; 0]	0.139437	-0.03 [-0.06; 0.01]	0.250802
CER_FA26_0	Absolute (nmol)	Cortical thickness	0.01 [-0.03; 0.04]	0.796463	0.04 [0.01; 0.07]	0.0433312	0.04 [0.01; 0.08]	0.0261988	0.04 [0.01; 0.08]	0.0611148
DCER_FA20_0	Absolute (nmol)	Cortical thickness	-0.05 [-0.09; -0.02]	0.0037647	-0.01 [-0.04; 0.02]	0.459674	-0.01 [-0.04; 0.02]	0.614327	-0.01 [-0.04; 0.02]	0.599795
DCER_FA26_1	Absolute (nmol)	Cortical thickness	-0.09 [-0.13; -0.06]	2e-07	-0.03 [-0.06; 0]	0.0632076	-0.03 [-0.06; 0]	0.0687873	-0.03 [-0.06; 0]	0.105609
DCER_FA18_0	Absolute (nmol)	Cortical thickness	-0.08 [-0.11; -0.04]	2.86e-05	-0.02 [-0.05; 0.01]	0.394265	-0.03 [-0.06; 0]	0.0941849	-0.02 [-0.05; 0.02]	0.450396
DCER_FA22_0	Absolute (nmol)	Cortical thickness	-0.08 [-0.11; -0.04]	1.23e-05	-0.01 [-0.05; 0.02]	0.581642	-0.01 [-0.05; 0.02]	0.606281	0 [-0.04; 0.04]	0.948111
DCER_FA24_1	Absolute (nmol)	Cortical thickness	-0.19 [-0.22; -0.15]	0	-0.06 [-0.09; -0.03]	0.0030547	-0.06 [-0.09; -0.03]	0.0028014	-0.06 [-0.09; -0.02]	0.0074765
DCER_FA26_0	Absolute (nmol)	Cortical thickness	-0.05 [-0.11; 0.02]	0.1591438	-0.03 [-0.09; 0.03]	0.395683	-0.03 [-0.09; 0.03]	0.385961	-0.02 [-0.08; 0.04]	0.654067
DCER_FA14_0	Absolute (nmol)	Cortical thickness	-0.03 [-0.07; 0.01]	0.177189	0.01 [-0.03; 0.04]	0.792895	0 [-0.03; 0.04]	0.891348	0.01 [-0.02; 0.05]	0.575203
DCER_FA22_2	Absolute (nmol)	Cortical thickness	-0.2 [-0.23; -0.16]	0	-0.03 [-0.07; 0]	0.0938719	-0.04 [-0.07; -0.01]	0.0474626	-0.03 [-0.06; 0.01]	0.250655
DCER_FA18_1	Absolute (nmol)	Cortical thickness	-0.09 [-0.12; -0.05]	4.1e-06	-0.06 [-0.09; -0.03]	0.0018323	-0.06 [-0.09; -0.03]	0.001336	-0.05 [-0.09; -0.02]	0.0049039
DCER_FA20_1	Absolute (nmol)	Cortical thickness	-0.07 [-0.11; -0.03]	0.0005761	-0.02 [-0.05; 0.02]	0.487872	-0.02 [-0.05; 0.02]	0.361521	-0.01 [-0.05; 0.03]	0.658319
DCER_FA16_0	Absolute (nmol)	Cortical thickness	-0.09 [-0.12; -0.05]	2.1e-06	-0.02 [-0.06; 0.01]	0.197315	-0.03 [-0.06; 0]	0.102253	-0.02 [-0.05; 0.02]	0.468178
DCER_FA24_0	Absolute (nmol)	Cortical thickness	-0.08 [-0.11; -0.05]	7.6e-06	-0.01 [-0.05; 0.03]	0.686948	-0.01 [-0.05; 0.03]	0.613225	0 [-0.04; 0.04]	0.948111
DCER_FA22_1	Absolute (nmol)	Cortical thickness	-0.07 [-0.11; -0.03]	0.0009076	-0.02 [-0.05; 0.01]	0.346124	-0.02 [-0.06; 0.01]	0.292927	-0.02 [-0.06; 0.02]	0.386593
HCER_FA22_0	Absolute (nmol)	Cortical thickness	0.04 [0.01; 0.08]	0.0228326	0.05 [0.01; 0.08]	0.0140324	0.05 [0.02; 0.08]	0.0125576	0.06 [0.03; 0.1]	0.0049039
HCER_FA22_1	Absolute (nmol)	Cortical thickness	-0.1 [-0.14; -0.07]	0	-0.01 [-0.05; 0.02]	0.521695	-0.02 [-0.05; 0.02]	0.420003	-0.01 [-0.05; 0.03]	0.664315
HCER_FA18_0	Absolute (nmol)	Cortical thickness	-0.06 [-0.09; -0.03]	0.0007907	-0.02 [-0.06; 0.01]	0.270246	-0.02 [-0.06; 0.01]	0.326253	-0.02 [-0.05; 0.02]	0.554427
HCER_FA20_0	Absolute (nmol)	Cortical thickness	-0.04 [-0.08; -0.01]	0.0195251	0 [-0.03; 0.04]	0.910393	0 [-0.03; 0.04]	0.914813	0.01 [-0.02; 0.05]	0.650213
HCER_FA14_0	Absolute (nmol)	Cortical thickness	-0.02 [-0.06; 0.01]	0.2087597	0.02 [-0.01; 0.05]	0.305361	0.02 [-0.01; 0.05]	0.288609	0.03 [-0.01; 0.06]	0.21657
HCER_FA16_0	Absolute (nmol)	Cortical thickness	-0.04 [-0.07; 0]	0.0470044	-0.02 [-0.05; 0.02]	0.485939	-0.02 [-0.05; 0.02]	0.442371	-0.01 [-0.05; 0.03]	0.723139
HCER_FA18_1	Absolute (nmol)	Cortical thickness	-0.09 [-0.12; -0.05]	8e-07	-0.04 [-0.07; -0.01]	0.0267675	-0.04 [-0.07; -0.01]	0.0277796	-0.04 [-0.07; 0]	0.0727419
HCER_FA26_0	Absolute (nmol)	Cortical thickness	-0.11 [-0.15; -0.08]	0	-0.05 [-0.08; -0.01]	0.0140488	-0.05 [-0.08; -0.01]	0.0172092	-0.04 [-0.07; 0]	0.0664401
HCER_FA26_1	Absolute (nmol)	Cortical thickness	-0.11 [-0.14; -0.07]	0	-0.05 [-0.08; -0.02]	0.0068384	-0.05 [-0.08; -0.02]	0.0068592	-0.05 [-0.08; -0.02]	0.0115736
HCER_FA20_1	Absolute (nmol)	Cortical thickness	-0.11 [-0.14; -0.07]	0	-0.05 [-0.08; -0.02]	0.0083641	-0.05 [-0.08; -0.02]	0.0072584	-0.05 [-0.09; -0.02]	0.0098446
HCER_FA24_0	Absolute (nmol)	Cortical thickness	0 [-0.03; 0.03]	0.9791233	0.02 [-0.01; 0.06]	0.267541	0.02 [-0.01; 0.06]	0.262518	0.04 [0; 0.08]	0.10021
HCER_FA24_1	Absolute (nmol)	Cortical thickness	-0.03 [-0.06; 0.01]	0.1433766	-0.01 [-0.04; 0.02]	0.718647	-0.01 [-0.04; 0.02]	0.656301	0 [-0.04; 0.03]	0.96151
LCER_FA14_0	Absolute (nmol)	Cortical thickness	0.08 [0.05; 0.11]	9.9e-06	0.05 [0.01; 0.08]	0.0172288	0.04 [0.01; 0.07]	0.0276915	0.04 [0.01; 0.08]	0.0506094
LCER_FA18_0	Absolute (nmol)	Cortical thickness	-0.09 [-0.12; -0.05]	9e-07	0 [-0.03; 0.04]	0.84599	0 [-0.03; 0.04]	0.846413	0.01 [-0.03; 0.05]	0.663249
LCER_FA18_1	Absolute (nmol)	Cortical thickness	0 [-0.04; 0.03]	0.9314223	0.03 [0; 0.06]	0.0581253	0.03 [0; 0.06]	0.0676847	0.04 [0.01; 0.07]	0.0366097
LCER_FA20_0	Absolute (nmol)	Cortical thickness	-0.08 [-0.11; -0.04]	1.82e-05	-0.02 [-0.05; 0.01]	0.307061	-0.02 [-0.05; 0.01]	0.335041	-0.02 [-0.05; 0.01]	0.375128
LCER_FA24_1	Absolute (nmol)	Cortical thickness	0.05 [0.01; 0.08]	0.0121853	0.02 [-0.02; 0.05]	0.395124	0.02 [-0.02; 0.05]	0.400822	0.01 [-0.02; 0.05]	0.551809
LCER_FA22_0	Absolute (nmol)	Cortical thickness	-0.01 [-0.04; 0.03]	0.752448	0.02 [-0.02; 0.05]	0.427505	0.02 [-0.02; 0.05]	0.400822	0.03 [-0.01; 0.07]	0.217513
LCER_FA26_0	Absolute (nmol)	Cortical thickness	-0.08 [-0.12; -0.05]	6.1e-06	-0.05 [-0.08; -0.02]	0.006367	-0.05 [-0.08; -0.02]	0.0084858	-0.05 [-0.08; -0.02]	0.0112836
LCER_FA26_1	Absolute (nmol)	Cortical thickness	-0.07 [-0.1; -0.03]	0.0003508	-0.04 [-0.07; -0.01]	0.0454341	-0.04 [-0.07; 0]	0.0574478	-0.04 [-0.07; -0.01]	0.0482536
LCER_FA20_1	Absolute (nmol)	Cortical thickness	-0.12 [-0.16; -0.09]	0	-0.07 [-0.1; -0.04]	0.0001904	-0.07 [-0.1; -0.04]	0.0001017	-0.07 [-0.1; -0.04]	0.0005867
LCER_FA24_0	Absolute (nmol)	Cortical thickness	0.02 [-0.01; 0.06]	0.2453489	0.02 [-0.01; 0.06]	0.267313	0.02 [-0.01; 0.06]	0.259084	0.03 [-0.01; 0.07]	0.231446
LCER_FA16_0	Absolute (nmol)	Cortical thickness	0.07 [0.04; 0.11]	6.68e-05	0.01 [-0.03; 0.04]	0.800639	0.01 [-0.03; 0.04]	0.800199	0 [-0.04; 0.03]	0.967724
LCER_FA22_1	Absolute (nmol)	Cortical thickness	-0.03 [-0.06; 0.01]	0.1378519	-0.01 [-0.04; 0.02]	0.749198	-0.01 [-0.04; 0.02]	0.752246	0 [-0.03; 0.03]	0.961741
SM_FA22_0	Absolute (nmol)	Cortical thickness	-0.01 [-0.04; 0.03]	0.6855307	0.02 [-0.03; 0.06]	0.565468	0.02 [-0.03; 0.06]	0.561715	0.03 [-0.02; 0.07]	0.371201
SM_FA26_1	Absolute (nmol)	Cortical thickness	-0.15 [-0.19; -0.12]	0	-0.06 [-0.09; -0.02]	0.0090662	-0.05 [-0.09; -0.02]	0.0114662	-0.06 [-0.1; -0.02]	0.010735
SM_FA20_1	Absolute (nmol)	Cortical thickness	-0.05 [-0.08; -0.02]	0.0053642	0 [-0.04; 0.04]	0.901957	0.01 [-0.03; 0.05]	0.817235	0.01 [-0.03; 0.05]	0.748606
SM_FA20_0	Absolute (nmol)	Cortical thickness	-0.05 [-0.08; -0.01]	0.0130513	-0.01 [-0.05; 0.03]	0.688426	-0.01 [-0.05; 0.03]	0.715685	0 [-0.05; 0.04]	0.872148
SM_FA18_1	Absolute (nmol)	Cortical thickness	-0.1 [-0.14; -0.07]	0	-0.02 [-0.06; 0.02]	0.39152	-0.02 [-0.06; 0.02]	0.446889	-0.02 [-0.06; 0.02]	0.443221
SM_FA24_0	Absolute (nmol)	Cortical thickness	-0.04 [-0.07; -0.01]	0.0296921	-0.04 [-0.08; 0.01]	0.150179	-0.03 [-0.07; 0.01]	0.186033	-0.02 [-0.07; 0.02]	0.462828
SM_FA24_1	Absolute (nmol)	Cortical thickness	-0.09 [-0.12; -0.05]	2.2e-06	-0.06 [-0.1; -0.02]	0.0085869	-0.06 [-0.1; -0.02]	0.0085278	-0.06 [-0.1; -0.02]	0.0222173
SM_FA14_0	Absolute (nmol)	Cortical thickness	-0.09 [-0.12; -0.05]	1.2e-06	0.03 [-0.01; 0.07]	0.264825	0.03 [-0.01; 0.07]	0.259084	0.03 [-0.01; 0.07]	0.234709
SM_FA16_0	Absolute (nmol)	Cortical thickness	-0.08 [-0.11; -0.05]	8.1e-06	-0.02 [-0.07; 0.03]	0.495418	-0.02 [-0.06; 0.03]	0.593101	-0.02 [-0.07; 0.03]	0.502718
SM_FA18_0	Absolute (nmol)	Cortical thickness	-0.14 [-0.17; -0.1]	0	-0.05 [-0.09; -0.01]	0.0193512	-0.05 [-0.09; -0.01]	0.0193512	-0.05 [-0.09; -0.01]	0.0450651
SM_FA26_0	Absolute (nmol)	Cortical thickness	-0.07 [-0.1; -0.03]	0.0001436	0 [-0.04; 0.03]	0.842814	0 [-0.04; 0.04]	0.946773	-0.01 [-0.05; 0.03]	0.682756
SM_FA22_1	Absolute (nmol)	Cortical thickness	-0.03 [-0.06; 0]	0.099909	0 [-0.04; 0.04]	0.920973	0.01 [-0.03; 0.05]	0.830955	0.01 [-0.03; 0.05]	0.748606
CE_FA22_2	Absolute (nmol)	Cortical thickness	-0.06 [-0.1; -0.03]	0.0004229	0 [-0.04; 0.03]	0.881356	0 [-0.04; 0.03]	0.928157	-0.01 [-0.05; 0.03]	0.73117
CE_FA14_0	Absolute (nmol)	Cortical thickness	-0.09 [-0.13; -0.06]	3e-07	-0.02 [-0.05; 0.02]	0.394268	-0.02 [-0.05; 0.02]	0.443253	-0.02 [-0.06; 0.02]	0.408265
CE_FA14_1	Absolute (nmol)	Cortical thickness	-0.1 [-0.14; -0.07]	0	-0.02 [-0.06; 0.01]	0.238129	-0.03 [-0.06; 0.01]	0.178802	-0.02 [-0.06; 0.01]	0.375128
CE_FA15_0	Absolute (nmol)	Cortical thickness	-0.03 [-0.07; 0]	0.0887293	0.04 [0; 0.07]	0.0561838	0.04 [0.01; 0.08]	0.0439384	0.03 [0; 0.07]	0.167343
CE_FA18_4	Absolute (nmol)	Cortical thickness	-0.13 [-0.17; -0.1]	0	-0.05 [-0.08; -0.02]	0.0073022	-0.05 [-0.09; -0.02]	0.0057033	-0.05 [-0.08; -0.01]	0.0213707
CE_FA20_2	Absolute (nmol)	Cortical thickness	-0.09 [-0.12; -0.05]	1.3e-06	-0.05 [-0.09; -0.01]	0.0355392	-0.05 [-0.09; -0.01]	0.0436402	-0.05 [-0.09; -0.01]	0.0599146
CE_FA22_0	Absolute (nmol)	Cortical thickness	-0.11 [-0.15; -0.08]	0	-0.01 [-0.04; 0.03]	0.774658	-0.01 [-0.04; 0.03]	0.76526	-0.01 [-0.05; 0.03]	0.83723
CE_FA20_5	Absolute (nmol)	Cortical thickness	-0.17 [-0.2; -0.14]	0	-0.03 [-0.07; 0]	0.125818	-0.03 [-0.06; 0.01]	0.154587	-0.03 [-0.06; 0.01]	0.248265
CE_FA22_1	Absolute (nmol)	Cortical thickness	-0.03 [-0.06; 0.01]	0.1575601	0.03 [-0.01; 0.06]	0.22291	0.02 [-0.02; 0.05]	0.375757	0.02 [-0.01; 0.06]	0.311464
CE_FA22_5	Absolute (nmol)	Cortical thickness	-0.1 [-0.13; -0.06]	1e-07	-0.02 [-0.06; 0.02]	0.339926	-0.02 [-0.06; 0.02]	0.375757	-0.02 [-0.06; 0.02]	0.520355
CE_FA18_2	Absolute (nmol)	Cortical thickness	-0.02 [-0.06; 0.01]	0.2085083	0 [-0.03; 0.04]	0.84599	0 [-0.04; 0.04]	0.914813	0 [-0.04; 0.04]	0.992242
CE_FA18_3	Absolute (nmol)	Cortical thickness	-0.08 [-0.12; -0.05]	5e-06	-0.02 [-0.06; 0.01]	0.266469	-0.02 [-0.06; 0.01]	0.282083	-0.02 [-0.06; 0.02]	0.427701
CE_FA22_6	Absolute (nmol)	Cortical thickness	-0.12 [-0.16; -0.09]	0	-0.03 [-0.06; 0.01]	0.220784	-0.02 [-0.06; 0.01]	0.252221	-0.02 [-0.06; 0.01]	0.278383
CE_FA17_0	Absolute (nmol)	Cortical thickness	-0.04 [-0.07; -0.01]	0.029132	0.02 [-0.01; 0.06]	0.266469	0.03 [-0.01; 0.06]	0.222764	0.02 [-0.02; 0.06]	0.432287
CE_FA18_0	Absolute (nmol)	Cortical thickness	-0.06 [-0.09; -0.02]	0.0014961	0 [-0.04; 0.04]	0.883482	0 [-0.04; 0.04]	0.917935	0 [-0.05; 0.04]	0.92021
CE_FA22_4	Absolute (nmol)	Cortical thickness	-0.07 [-0.1; -0.03]	0.000254	-0.03 [-0.07; 0.01]	0.162837	-0.03 [-0.07; 0.01]	0.168484	-0.03 [-0.06; 0.01]	0.303573
CE_FA24_0	Absolute (nmol)	Cortical thickness	-0.09 [-0.12; -0.05]	1.6e-06	-0.01 [-0.05; 0.02]	0.606486	-0.01 [-0.05; 0.02]	0.523396	-0.02 [-0.05; 0.02]	0.558865
CE_FA24_1	Absolute (nmol)	Cortical thickness	-0.04 [-0.07; 0]	0.0375951	-0.01 [-0.05; 0.02]	0.567497	-0.01 [-0.05; 0.02]	0.530556	-0.01 [-0.05; 0.03]	0.659939
CE_FA16_0	Absolute (nmol)	Cortical thickness	-0.1 [-0.13; -0.06]	0	-0.04 [-0.08; 0]	0.125265	-0.04 [-0.08; 0.01]	0.145799	-0.03 [-0.08; 0.01]	0.21657
CE_FA16_1	Absolute (nmol)	Cortical thickness	-0.16 [-0.19; -0.12]	0	-0.08 [-0.12; -0.05]	4.68e-05	-0.08 [-0.12; -0.05]	7.15e-05	-0.08 [-0.11; -0.04]	0.0007182
CE_FA20_0	Absolute (nmol)	Cortical thickness	-0.02 [-0.06; 0.01]	0.2528777	0.03 [-0.01; 0.07]	0.177373	0.03 [-0.01; 0.07]	0.153373	0.02 [-0.02; 0.06]	0.489492
CE_FA20_1	Absolute (nmol)	Cortical thickness	0.02 [-0.02; 0.05]	0.3319148	0.03 [0; 0.06]	0.104275	0.03 [0; 0.06]	0.142932	0.03 [-0.01; 0.06]	0.229136
CE_FA20_3	Absolute (nmol)	Cortical thickness	-0.09 [-0.12; -0.05]	1.4e-06	-0.04 [-0.08; -0.01]	0.0489948	-0.04 [-0.08; -0.01]	0.0512035	-0.04 [-0.08; 0]	0.124802
CE_FA12_0	Absolute (nmol)	Cortical thickness	0 [-0.03; 0.04]	0.8330826	0.03 [0; 0.06]	0.111679	0.03 [0; 0.07]	0.0875027	0.03 [0; 0.06]	0.168787
CE_FA18_1	Absolute (nmol)	Cortical thickness	-0.08 [-0.11; -0.04]	1.93e-05	-0.03 [-0.07; 0.01]	0.209511	-0.03 [-0.07; 0.01]	0.240716	-0.03 [-0.07; 0.01]	0.284418
CE_FA20_4	Absolute (nmol)	Cortical thickness	-0.11 [-0.14; -0.08]	0	-0.05 [-0.09; -0.02]	0.0131037	-0.05 [-0.09; -0.02]	0.012429	-0.05 [-0.09; -0.01]	0.0327789
MAG_FA12_0	Absolute (nmol)	Cortical thickness	-0.03 [-0.07; 0.02]	0.3139689	0 [-0.04; 0.04]	0.919653	-0.01 [-0.05; 0.03]	0.785009	-0.01 [-0.06; 0.03]	0.641636
MAG_FA14_1	Absolute (nmol)	Cortical thickness	-0.01 [-0.04; 0.03]	0.8127958	0.02 [-0.02; 0.05]	0.461503	0.01 [-0.02; 0.05]	0.53682	0.01 [-0.03; 0.04]	0.837104
MAG_FA15_0	Absolute (nmol)	Cortical thickness	0.12 [0.08; 0.16]	0	0.1 [0.06; 0.13]	2e-07	0.1 [0.06; 0.13]	2e-07	0.09 [0.05; 0.12]	7.6e-06
MAG_FA16_0	Absolute (nmol)	Cortical thickness	0.04 [0; 0.08]	0.0870472	0.07 [0.04; 0.11]	0.0002827	0.08 [0.05; 0.12]	5.33e-05	0.07 [0.03; 0.1]	0.0027841
MAG_FA16_1	Absolute (nmol)	Cortical thickness	-0.06 [-0.1; -0.03]	0.0009983	-0.01 [-0.04; 0.02]	0.54046	-0.01 [-0.04; 0.02]	0.539644	-0.01 [-0.04; 0.02]	0.599302
MAG_FA17_0	Absolute (nmol)	Cortical thickness	0 [-0.04; 0.04]	0.991713	0.02 [-0.01; 0.05]	0.313289	0.02 [-0.01; 0.05]	0.298863	0.01 [-0.02; 0.05]	0.540026
MAG_FA18_0	Absolute (nmol)	Cortical thickness	0.04 [0; 0.08]	0.0391542	0.07 [0.04; 0.1]	0.0004402	0.08 [0.04; 0.11]	0.0001406	0.06 [0.03; 0.1]	0.0046159
MAG_FA18_1	Absolute (nmol)	Cortical thickness	-0.14 [-0.18; -0.11]	0	-0.03 [-0.06; 0]	0.12335	-0.03 [-0.06; 0]	0.151665	-0.03 [-0.07; 0]	0.104825
MAG_FA18_2	Absolute (nmol)	Cortical thickness	-0.09 [-0.12; -0.05]	1.2e-06	0.01 [-0.02; 0.04]	0.741604	0.01 [-0.02; 0.04]	0.661857	0.01 [-0.02; 0.04]	0.725383
MAG_FA18_3	Absolute (nmol)	Cortical thickness	-0.04 [-0.08; -0.01]	0.0194402	-0.02 [-0.05; 0.02]	0.418069	-0.02 [-0.05; 0.02]	0.408519	-0.01 [-0.04; 0.03]	0.813082
MAG_FA18_4	Absolute (nmol)	Cortical thickness	-0.06 [-0.1; -0.03]	0.0006087	-0.03 [-0.06; 0]	0.0940576	-0.03 [-0.06; 0]	0.141353	-0.02 [-0.05; 0.01]	0.375128
MAG_FA20_0	Absolute (nmol)	Cortical thickness	0.01 [-0.03; 0.04]	0.749991	0.03 [-0.01; 0.06]	0.198614	0.03 [-0.01; 0.06]	0.199622	0.02 [-0.01; 0.06]	0.265839
MAG_FA20_1	Absolute (nmol)	Cortical thickness	-0.01 [-0.04; 0.03]	0.6742425	0 [-0.03; 0.03]	0.894653	0 [-0.03; 0.03]	0.922179	0.01 [-0.02; 0.04]	0.750944
MAG_FA20_2	Absolute (nmol)	Cortical thickness	-0.03 [-0.07; 0]	0.0799994	-0.02 [-0.05; 0.01]	0.404602	-0.01 [-0.05; 0.02]	0.438341	-0.01 [-0.04; 0.02]	0.706452
MAG_FA20_3	Absolute (nmol)	Cortical thickness	-0.05 [-0.09; -0.02]	0.0055268	-0.02 [-0.05; 0.01]	0.229299	-0.02 [-0.06; 0.01]	0.188205	-0.02 [-0.05; 0.02]	0.466337
MAG_FA20_4	Absolute (nmol)	Cortical thickness	-0.08 [-0.12; -0.05]	9.4e-06	-0.02 [-0.06; 0.01]	0.196133	-0.02 [-0.05; 0.01]	0.276782	-0.01 [-0.05; 0.02]	0.533015
MAG_FA20_5	Absolute (nmol)	Cortical thickness	-0.01 [-0.05; 0.03]	0.6104193	0 [-0.03; 0.03]	0.906113	-0.01 [-0.04; 0.02]	0.697997	0 [-0.03; 0.03]	0.98954
MAG_FA22_0	Absolute (nmol)	Cortical thickness	-0.04 [-0.07; 0]	0.043108	-0.02 [-0.05; 0.01]	0.291253	-0.02 [-0.05; 0.01]	0.226194	-0.02 [-0.05; 0.01]	0.40177
MAG_FA22_1	Absolute (nmol)	Cortical thickness	0.03 [0; 0.07]	0.087616	0.02 [-0.01; 0.05]	0.404602	0.01 [-0.02; 0.04]	0.443253	0.03 [-0.01; 0.06]	0.222444
MAG_FA22_2	Absolute (nmol)	Cortical thickness	0.02 [-0.01; 0.06]	0.2784653	0.02 [-0.01; 0.05]	0.309561	0.02 [-0.01; 0.05]	0.260269	0.03 [-0.01; 0.06]	0.204066
MAG_FA22_4	Absolute (nmol)	Cortical thickness	0.02 [-0.02; 0.06]	0.2882861	0 [-0.03; 0.03]	0.994548	0 [-0.04; 0.03]	0.893739	0.01 [-0.03; 0.04]	0.750944
MAG_FA22_5	Absolute (nmol)	Cortical thickness	-0.01 [-0.05; 0.03]	0.5275779	0.01 [-0.03; 0.04]	0.71032	0.01 [-0.03; 0.04]	0.803843	0.01 [-0.02; 0.05]	0.633691
MAG_FA22_6	Absolute (nmol)	Cortical thickness	-0.02 [-0.06; 0.01]	0.1983025	-0.01 [-0.04; 0.03]	0.799322	0 [-0.03; 0.03]	0.846413	-0.01 [-0.04; 0.03]	0.810822
MAG_FA24_0	Absolute (nmol)	Cortical thickness	-0.02 [-0.06; 0.02]	0.2982936	0 [-0.03; 0.03]	0.849658	0 [-0.03; 0.03]	0.971962	0.01 [-0.03; 0.04]	0.813907
MAG_FA24_1	Absolute (nmol)	Cortical thickness	0 [-0.03; 0.04]	0.9690356	0.01 [-0.02; 0.04]	0.660021	0.01 [-0.02; 0.04]	0.736251	0.02 [-0.01; 0.05]	0.427701
MAG_FA14_0	Absolute (nmol)	Cortical thickness	-0.02 [-0.07; 0.02]	0.3767486	0.03 [-0.01; 0.07]	0.229725	0.03 [-0.01; 0.07]	0.172616	0.03 [-0.01; 0.07]	0.255985
LPE_FA18_1	Absolute (nmol)	Cortical thickness	0 [-0.03; 0.03]	0.991713	-0.01 [-0.04; 0.02]	0.59976	-0.01 [-0.04; 0.02]	0.782081	0 [-0.03; 0.03]	0.92021
LPE_FA18_0	Absolute (nmol)	Cortical thickness	-0.07 [-0.1; -0.03]	0.0001268	-0.02 [-0.05; 0.01]	0.30706	-0.02 [-0.05; 0.01]	0.314692	-0.01 [-0.05; 0.02]	0.549894
LPE_FA20_4	Absolute (nmol)	Cortical thickness	-0.1 [-0.13; -0.06]	1e-07	-0.05 [-0.08; -0.02]	0.0062253	-0.05 [-0.08; -0.02]	0.0085278	-0.04 [-0.07; -0.01]	0.0328192
LPE_FA22_4	Absolute (nmol)	Cortical thickness	-0.12 [-0.17; -0.06]	5.31e-05	-0.11 [-0.16; -0.06]	0.0001495	-0.1 [-0.15; -0.05]	0.0004719	-0.11 [-0.16; -0.06]	0.0002899
LPE_FA15_0	Absolute (nmol)	Cortical thickness	0.12 [0.01; 0.22]	0.03595	0.15 [0.05; 0.24]	0.0095312	0.15 [0.05; 0.24]	0.0094727	0.14 [0.04; 0.24]	0.0247118
LPE_FA20_1	Absolute (nmol)	Cortical thickness	-0.11 [-0.16; -0.06]	3.03e-05	-0.07 [-0.12; -0.03]	0.0042417	-0.08 [-0.12; -0.03]	0.0027367	-0.08 [-0.12; -0.03]	0.008158
LPE_FA22_6	Absolute (nmol)	Cortical thickness	-0.17 [-0.2; -0.13]	0	-0.05 [-0.08; -0.02]	0.0088833	-0.05 [-0.08; -0.01]	0.0137215	-0.04 [-0.07; -0.01]	0.0439859
LPE_FA18_2	Absolute (nmol)	Cortical thickness	0.03 [-0.01; 0.06]	0.1742036	0.01 [-0.02; 0.04]	0.462891	0.02 [-0.01; 0.05]	0.355276	0.01 [-0.02; 0.04]	0.565646
LPE_FA20_2	Absolute (nmol)	Cortical thickness	-0.09 [-0.14; -0.05]	0.0001935	-0.04 [-0.08; 0]	0.0995128	-0.04 [-0.08; 0]	0.087868	-0.03 [-0.08; 0.01]	0.293162
LPE_FA17_0	Absolute (nmol)	Cortical thickness	-0.01 [-0.05; 0.02]	0.4861547	0.04 [0.01; 0.07]	0.0287704	0.04 [0.01; 0.07]	0.0287045	0.04 [0.01; 0.07]	0.0458539
LPE_FA20_5	Absolute (nmol)	Cortical thickness	-0.08 [-0.12; -0.04]	0.0001511	0.03 [-0.01; 0.06]	0.213431	0.03 [-0.01; 0.07]	0.16531	0.03 [-0.01; 0.07]	0.215543
LPE_FA16_1	Absolute (nmol)	Cortical thickness	-0.09 [-0.13; -0.06]	3e-07	-0.02 [-0.05; 0.01]	0.313289	-0.01 [-0.04; 0.02]	0.565326	-0.01 [-0.04; 0.02]	0.697727
LPE_FA20_3	Absolute (nmol)	Cortical thickness	-0.07 [-0.11; -0.04]	7.51e-05	-0.04 [-0.07; -0.01]	0.0321336	-0.04 [-0.07; -0.01]	0.0480102	-0.03 [-0.07; 0]	0.0824333
LPE_FA16_0	Absolute (nmol)	Cortical thickness	-0.09 [-0.12; -0.06]	5e-07	-0.04 [-0.07; -0.01]	0.0287366	-0.04 [-0.07; -0.01]	0.0464418	-0.03 [-0.07; 0]	0.0859208
LPE_FA18_3	Absolute (nmol)	Cortical thickness	0.03 [-0.02; 0.08]	0.2266784	0.07 [0.02; 0.11]	0.0081809	0.07 [0.02; 0.11]	0.0092747	0.06 [0.02; 0.11]	0.0206234
LPE_FA22_5	Absolute (nmol)	Cortical thickness	-0.11 [-0.14; -0.07]	0	-0.04 [-0.07; -0.01]	0.0163202	-0.04 [-0.07; -0.01]	0.0259267	-0.04 [-0.07; -0.01]	0.0598288
LPC_FA14_0	Absolute (nmol)	Cortical thickness	0.05 [0.01; 0.08]	0.0151433	0.09 [0.06; 0.12]	1.5e-06	0.09 [0.06; 0.12]	1.5e-06	0.09 [0.06; 0.12]	2.4e-06
LPC_FA15_0	Absolute (nmol)	Cortical thickness	0.05 [0.02; 0.08]	0.0064151	0.06 [0.03; 0.09]	0.0003603	0.06 [0.03; 0.09]	0.0004719	0.06 [0.03; 0.09]	0.0033504
LPC_FA16_0	Absolute (nmol)	Cortical thickness	-0.05 [-0.08; -0.01]	0.011397	0 [-0.03; 0.03]	0.955695	0 [-0.03; 0.03]	0.960038	0 [-0.03; 0.03]	0.972733
LPC_FA16_1	Absolute (nmol)	Cortical thickness	-0.1 [-0.14; -0.07]	0	-0.04 [-0.07; -0.01]	0.0231314	-0.04 [-0.07; -0.01]	0.0361425	-0.03 [-0.07; 0]	0.0823136
LPC_FA20_0	Absolute (nmol)	Cortical thickness	-0.01 [-0.05; 0.02]	0.4698878	-0.04 [-0.07; 0]	0.0541562	-0.04 [-0.07; 0]	0.0572115	-0.04 [-0.07; 0]	0.0688422
LPC_FA20_4	Absolute (nmol)	Cortical thickness	-0.03 [-0.06; 0.01]	0.1602011	-0.01 [-0.04; 0.02]	0.657192	-0.01 [-0.04; 0.02]	0.72985	-0.01 [-0.04; 0.03]	0.810822
LPC_FA20_5	Absolute (nmol)	Cortical thickness	-0.11 [-0.15; -0.08]	0	-0.02 [-0.05; 0.01]	0.224522	-0.02 [-0.05; 0.01]	0.27327	-0.01 [-0.05; 0.02]	0.529701
LPC_FA22_6	Absolute (nmol)	Cortical thickness	-0.08 [-0.11; -0.04]	1.62e-05	-0.01 [-0.04; 0.02]	0.53283	-0.01 [-0.04; 0.02]	0.568331	-0.01 [-0.04; 0.02]	0.570895
LPC_FA20_1	Absolute (nmol)	Cortical thickness	-0.01 [-0.05; 0.02]	0.4347331	0.01 [-0.02; 0.04]	0.607131	0.01 [-0.02; 0.04]	0.631465	0 [-0.03; 0.04]	0.835912
LPC_FA22_4	Absolute (nmol)	Cortical thickness	-0.16 [-0.2; -0.11]	0	-0.15 [-0.19; -0.11]	0	-0.15 [-0.2; -0.11]	0	-0.16 [-0.21; -0.12]	0
LPC_FA20_2	Absolute (nmol)	Cortical thickness	-0.02 [-0.05; 0.02]	0.3018767	0 [-0.03; 0.03]	0.876458	0 [-0.03; 0.03]	0.919658	0 [-0.03; 0.03]	0.978016
LPC_FA17_0	Absolute (nmol)	Cortical thickness	0.02 [-0.01; 0.06]	0.2013937	0.06 [0.03; 0.09]	0.0005689	0.06 [0.03; 0.09]	0.000918	0.06 [0.02; 0.09]	0.0046159
LPC_FA18_0	Absolute (nmol)	Cortical thickness	-0.02 [-0.05; 0.02]	0.3786801	0.04 [0; 0.07]	0.0561838	0.04 [0; 0.07]	0.0535317	0.04 [0; 0.07]	0.0931078
LPC_FA18_1	Absolute (nmol)	Cortical thickness	0 [-0.03; 0.03]	0.991713	0.02 [-0.01; 0.05]	0.388664	0.02 [-0.01; 0.05]	0.354008	0.02 [-0.01; 0.05]	0.376433
LPC_FA20_3	Absolute (nmol)	Cortical thickness	-0.01 [-0.05; 0.02]	0.5168432	-0.01 [-0.04; 0.02]	0.6415	-0.01 [-0.04; 0.03]	0.806667	-0.01 [-0.04; 0.02]	0.701781
LPC_FA18_2	Absolute (nmol)	Cortical thickness	0.09 [0.05; 0.12]	1e-06	0.04 [0.01; 0.07]	0.0299786	0.04 [0.01; 0.07]	0.0295018	0.04 [0.01; 0.07]	0.0590051
LPC_FA22_5	Absolute (nmol)	Cortical thickness	-0.03 [-0.07; 0]	0.0908513	0.01 [-0.02; 0.04]	0.604583	0.01 [-0.02; 0.05]	0.495935	0.01 [-0.02; 0.05]	0.537738
LPC_FA18_3	Absolute (nmol)	Cortical thickness	0 [-0.03; 0.04]	0.8296448	0 [-0.03; 0.04]	0.802632	0 [-0.03; 0.03]	0.965681	0.01 [-0.03; 0.04]	0.773562
DAG_FA12_0	Absolute (nmol)	Cortical thickness	0 [-0.04; 0.03]	0.9191811	0 [-0.03; 0.04]	0.84639	0.01 [-0.03; 0.04]	0.757737	0.02 [-0.02; 0.05]	0.484605
DAG_FA14_0	Absolute (nmol)	Cortical thickness	-0.12 [-0.15; -0.08]	0	-0.06 [-0.09; -0.02]	0.0029883	-0.06 [-0.09; -0.02]	0.0032991	-0.05 [-0.09; -0.02]	0.015139
DAG_FA14_1	Absolute (nmol)	Cortical thickness	0.01 [-0.02; 0.05]	0.4620763	0.05 [0.02; 0.08]	0.0044913	0.05 [0.02; 0.08]	0.0085278	0.06 [0.02; 0.09]	0.0041493
DAG_FA15_0	Absolute (nmol)	Cortical thickness	-0.04 [-0.07; 0]	0.0323341	0 [-0.03; 0.04]	0.876873	-0.01 [-0.04; 0.03]	0.775102	0 [-0.03; 0.04]	0.858361
DAG_FA16_0	Absolute (nmol)	Cortical thickness	-0.13 [-0.17; -0.1]	0	-0.06 [-0.1; -0.03]	0.0021264	-0.06 [-0.1; -0.03]	0.0028314	-0.06 [-0.09; -0.02]	0.013061
DAG_FA16_1	Absolute (nmol)	Cortical thickness	-0.15 [-0.18; -0.11]	0	-0.06 [-0.09; -0.03]	0.0018593	-0.06 [-0.09; -0.02]	0.0030332	-0.05 [-0.09; -0.02]	0.0156948
DAG_FA18_0	Absolute (nmol)	Cortical thickness	-0.13 [-0.17; -0.1]	0	-0.05 [-0.08; -0.01]	0.0256469	-0.05 [-0.08; -0.01]	0.0235444	-0.04 [-0.08; 0]	0.078972
DAG_FA18_1	Absolute (nmol)	Cortical thickness	-0.12 [-0.15; -0.09]	0	-0.05 [-0.08; -0.01]	0.0220143	-0.05 [-0.08; -0.01]	0.0241943	-0.04 [-0.08; 0]	0.0728946
DAG_FA18_2	Absolute (nmol)	Cortical thickness	-0.09 [-0.12; -0.05]	1e-06	-0.03 [-0.06; 0.01]	0.173586	-0.03 [-0.06; 0.01]	0.169338	-0.03 [-0.06; 0.01]	0.23444
DAG_FA18_3	Absolute (nmol)	Cortical thickness	-0.08 [-0.11; -0.04]	2.06e-05	0 [-0.04; 0.03]	0.855233	0 [-0.04; 0.03]	0.854806	0 [-0.03; 0.04]	0.975042
DAG_FA20_0	Absolute (nmol)	Cortical thickness	-0.09 [-0.12; -0.06]	7e-07	-0.03 [-0.06; 0.01]	0.18325	-0.03 [-0.06; 0]	0.0762708	-0.02 [-0.05; 0.01]	0.302296
DAG_FA20_1	Absolute (nmol)	Cortical thickness	-0.12 [-0.15; -0.08]	0	-0.05 [-0.08; -0.02]	0.0096595	-0.05 [-0.08; -0.02]	0.0114662	-0.05 [-0.08; -0.01]	0.0319247
DAG_FA20_2	Absolute (nmol)	Cortical thickness	-0.14 [-0.17; -0.1]	0	-0.05 [-0.09; -0.02]	0.0038714	-0.05 [-0.09; -0.02]	0.0039965	-0.05 [-0.09; -0.02]	0.0112836
DAG_FA20_3	Absolute (nmol)	Cortical thickness	-0.15 [-0.18; -0.11]	0	-0.06 [-0.09; -0.03]	0.0010217	-0.06 [-0.1; -0.03]	0.0004785	-0.06 [-0.09; -0.03]	0.0045077
DAG_FA20_4	Absolute (nmol)	Cortical thickness	-0.16 [-0.19; -0.13]	0	-0.08 [-0.11; -0.04]	6.03e-05	-0.09 [-0.12; -0.05]	9.7e-06	-0.07 [-0.11; -0.04]	0.0005867
DAG_FA20_5	Absolute (nmol)	Cortical thickness	-0.18 [-0.22; -0.15]	0	-0.05 [-0.08; -0.02]	0.0094927	-0.05 [-0.08; -0.02]	0.011457	-0.04 [-0.08; -0.01]	0.045485
DAG_FA22_4	Absolute (nmol)	Cortical thickness	-0.11 [-0.14; -0.07]	0	-0.04 [-0.07; 0]	0.0569407	-0.03 [-0.07; 0]	0.0716501	-0.03 [-0.07; 0]	0.110736
DAG_FA22_5	Absolute (nmol)	Cortical thickness	-0.15 [-0.18; -0.11]	0	-0.06 [-0.1; -0.03]	0.0010859	-0.06 [-0.1; -0.03]	0.0012844	-0.06 [-0.1; -0.03]	0.0036224
DAG_FA22_6	Absolute (nmol)	Cortical thickness	-0.16 [-0.19; -0.12]	0	-0.04 [-0.07; -0.01]	0.0221568	-0.05 [-0.08; -0.01]	0.0146664	-0.04 [-0.07; 0]	0.0630568
DAG	Absolute (nmol)	Cortical thickness	-0.13 [-0.16; -0.09]	0	-0.05 [-0.09; -0.02]	0.0090216	-0.06 [-0.09; -0.02]	0.0073241	-0.05 [-0.09; -0.01]	0.0370572
DAG_14_0_14_0	Absolute (nmol)	Cortical thickness	-0.1 [-0.13; -0.06]	0	-0.07 [-0.1; -0.04]	0.0002444	-0.06 [-0.09; -0.03]	0.0003317	-0.06 [-0.1; -0.03]	0.0009426
DAG_16_0_18_2	Absolute (nmol)	Cortical thickness	-0.1 [-0.13; -0.07]	0	-0.04 [-0.08; -0.01]	0.0345076	-0.04 [-0.08; -0.01]	0.0352342	-0.04 [-0.08; 0]	0.0715707
DAG_16_1_20_4	Absolute (nmol)	Cortical thickness	-0.19 [-0.22; -0.15]	0	-0.09 [-0.12; -0.05]	4.3e-06	-0.08 [-0.11; -0.05]	9.4e-06	-0.08 [-0.11; -0.04]	0.0001474
DAG_18_0_18_2	Absolute (nmol)	Cortical thickness	-0.1 [-0.14; -0.07]	0	-0.03 [-0.06; 0.01]	0.238304	-0.03 [-0.06; 0.01]	0.204	-0.02 [-0.06; 0.01]	0.369098
DAG_18_0_22_6	Absolute (nmol)	Cortical thickness	-0.09 [-0.12; -0.05]	1.9e-06	-0.01 [-0.04; 0.02]	0.556974	-0.02 [-0.05; 0.01]	0.27327	-0.01 [-0.04; 0.02]	0.637431
DAG_18_1_18_1	Absolute (nmol)	Cortical thickness	-0.1 [-0.14; -0.07]	0	-0.03 [-0.07; 0]	0.0991659	-0.03 [-0.07; 0]	0.123109	-0.03 [-0.07; 0.01]	0.234607
DAG_18_1_18_2	Absolute (nmol)	Cortical thickness	-0.06 [-0.1; -0.03]	0.0006054	-0.01 [-0.05; 0.02]	0.603365	-0.01 [-0.04; 0.03]	0.70463	-0.01 [-0.05; 0.02]	0.608178
DAG_18_1_20_5	Absolute (nmol)	Cortical thickness	-0.18 [-0.21; -0.14]	0	-0.04 [-0.07; -0.01]	0.0246479	-0.04 [-0.07; -0.01]	0.0251295	-0.04 [-0.07; 0]	0.0886212
DAG_18_1_22_4	Absolute (nmol)	Cortical thickness	-0.12 [-0.15; -0.09]	0	-0.04 [-0.07; -0.01]	0.0286509	-0.04 [-0.07; -0.01]	0.0353516	-0.04 [-0.08; -0.01]	0.0542677
DAG_18_2_18_3	Absolute (nmol)	Cortical thickness	-0.05 [-0.08; -0.01]	0.0086668	-0.01 [-0.04; 0.02]	0.695296	-0.01 [-0.04; 0.02]	0.65155	-0.01 [-0.04; 0.02]	0.652146
DAG_12_0_18_2	Absolute (nmol)	Cortical thickness	-0.07 [-0.11; -0.04]	5.02e-05	-0.03 [-0.06; 0]	0.129324	-0.03 [-0.06; 0]	0.138695	-0.02 [-0.05; 0.02]	0.430895
DAG_14_1_16_0	Absolute (nmol)	Cortical thickness	0.03 [0; 0.07]	0.0981224	0.07 [0.04; 0.1]	8.37e-05	0.07 [0.04; 0.1]	0.0001436	0.07 [0.04; 0.11]	0.000196
DAG_15_0_18_1	Absolute (nmol)	Cortical thickness	-0.05 [-0.08; -0.01]	0.0076312	0 [-0.03; 0.03]	0.968966	-0.01 [-0.04; 0.02]	0.700851	0 [-0.03; 0.04]	0.949768
DAG_16_0_20_4	Absolute (nmol)	Cortical thickness	-0.16 [-0.19; -0.12]	0	-0.08 [-0.11; -0.05]	5.19e-05	-0.08 [-0.11; -0.05]	1.79e-05	-0.07 [-0.1; -0.04]	0.0008725
DAG_16_1_22_6	Absolute (nmol)	Cortical thickness	-0.12 [-0.15; -0.08]	0	0 [-0.03; 0.03]	0.849658	0.01 [-0.03; 0.04]	0.803775	0.02 [-0.02; 0.05]	0.473603
DAG_18_1_20_4	Absolute (nmol)	Cortical thickness	-0.16 [-0.19; -0.13]	0	-0.08 [-0.11; -0.04]	9.15e-05	-0.08 [-0.11; -0.05]	3.96e-05	-0.07 [-0.11; -0.04]	0.0006613
DAG_18_1_22_6	Absolute (nmol)	Cortical thickness	-0.18 [-0.22; -0.15]	0	-0.06 [-0.1; -0.03]	0.000601	-0.06 [-0.1; -0.03]	0.000687	-0.06 [-0.09; -0.03]	0.0033674
DAG_18_2_20_4	Absolute (nmol)	Cortical thickness	-0.11 [-0.15; -0.08]	0	-0.05 [-0.08; -0.02]	0.0083907	-0.05 [-0.09; -0.02]	0.0036041	-0.05 [-0.08; -0.02]	0.0183994
DAG_18_2_22_5	Absolute (nmol)	Cortical thickness	-0.11 [-0.15; -0.08]	0	-0.05 [-0.08; -0.02]	0.006902	-0.04 [-0.08; -0.01]	0.0170707	-0.05 [-0.09; -0.02]	0.01093
DAG_12_0_16_0	Absolute (nmol)	Cortical thickness	0.05 [0.02; 0.09]	0.0037449	0.03 [0; 0.06]	0.130549	0.03 [0; 0.06]	0.129155	0.04 [0.01; 0.08]	0.0558609
DAG_16_0_18_1	Absolute (nmol)	Cortical thickness	-0.14 [-0.17; -0.1]	0	-0.07 [-0.1; -0.03]	0.0007997	-0.07 [-0.1; -0.03]	0.0013214	-0.06 [-0.1; -0.02]	0.0066603
DAG_16_1_16_1	Absolute (nmol)	Cortical thickness	-0.12 [-0.15; -0.08]	0	-0.04 [-0.08; -0.01]	0.0167618	-0.04 [-0.07; -0.01]	0.0345278	-0.04 [-0.08; -0.01]	0.0456133
DAG_16_1_18_2	Absolute (nmol)	Cortical thickness	-0.13 [-0.16; -0.09]	0	-0.05 [-0.09; -0.02]	0.0054416	-0.05 [-0.09; -0.02]	0.0066208	-0.05 [-0.08; -0.01]	0.0225788
DAG_18_1_20_3	Absolute (nmol)	Cortical thickness	-0.14 [-0.17; -0.1]	0	-0.05 [-0.08; -0.02]	0.0049171	-0.05 [-0.09; -0.02]	0.0032495	-0.05 [-0.09; -0.02]	0.015278
DAG_12_0_18_1	Absolute (nmol)	Cortical thickness	-0.05 [-0.08; -0.01]	0.00742	0 [-0.03; 0.03]	0.875648	0 [-0.03; 0.03]	0.893739	0.01 [-0.03; 0.04]	0.745446
DAG_14_0_18_1	Absolute (nmol)	Cortical thickness	-0.1 [-0.13; -0.07]	0	-0.03 [-0.07; 0]	0.117793	-0.03 [-0.06; 0]	0.125043	-0.03 [-0.06; 0.01]	0.274253
DAG_18_1_20_1	Absolute (nmol)	Cortical thickness	-0.12 [-0.15; -0.08]	0	-0.05 [-0.08; -0.02]	0.0096595	-0.05 [-0.08; -0.02]	0.0114662	-0.05 [-0.08; -0.01]	0.0319247
DAG_18_1_22_5	Absolute (nmol)	Cortical thickness	-0.15 [-0.18; -0.11]	0	-0.06 [-0.09; -0.03]	0.0014269	-0.06 [-0.09; -0.03]	0.0017823	-0.06 [-0.1; -0.03]	0.0049039
DAG_12_0_18_0	Absolute (nmol)	Cortical thickness	-0.05 [-0.09; -0.02]	0.0034071	-0.01 [-0.04; 0.02]	0.593978	-0.01 [-0.04; 0.02]	0.623728	0.01 [-0.02; 0.04]	0.697727
DAG_14_0_20_0	Absolute (nmol)	Cortical thickness	-0.05 [-0.09; -0.02]	0.0036227	0.01 [-0.02; 0.04]	0.693718	0 [-0.03; 0.03]	0.921497	0.01 [-0.02; 0.04]	0.607869
DAG_14_0_20_4	Absolute (nmol)	Cortical thickness	-0.13 [-0.16; -0.09]	0	-0.05 [-0.08; -0.02]	0.0062253	-0.06 [-0.09; -0.02]	0.0027375	-0.04 [-0.07; -0.01]	0.0463903
DAG_15_0_18_2	Absolute (nmol)	Cortical thickness	-0.01 [-0.05; 0.02]	0.4921799	0.01 [-0.02; 0.04]	0.540587	0 [-0.03; 0.04]	0.889975	0.01 [-0.02; 0.04]	0.640056
DAG_16_0_16_0	Absolute (nmol)	Cortical thickness	-0.14 [-0.18; -0.11]	0	-0.07 [-0.1; -0.04]	0.0004365	-0.07 [-0.1; -0.03]	0.0009441	-0.06 [-0.1; -0.03]	0.0041493
DAG_16_0_16_1	Absolute (nmol)	Cortical thickness	-0.16 [-0.2; -0.13]	0	-0.08 [-0.11; -0.05]	5.38e-05	-0.08 [-0.11; -0.04]	8.63e-05	-0.07 [-0.1; -0.04]	0.0008725
DAG_16_0_18_3	Absolute (nmol)	Cortical thickness	-0.12 [-0.15; -0.08]	0	-0.05 [-0.08; -0.01]	0.0152692	-0.05 [-0.08; -0.01]	0.0149221	-0.04 [-0.08; -0.01]	0.0432233
DAG_16_0_22_6	Absolute (nmol)	Cortical thickness	-0.18 [-0.22; -0.15]	0	-0.07 [-0.1; -0.04]	0.0003736	-0.07 [-0.1; -0.04]	0.0003171	-0.06 [-0.1; -0.03]	0.0019948
DAG_16_1_18_3	Absolute (nmol)	Cortical thickness	-0.03 [-0.07; 0]	0.0555635	0.04 [0.01; 0.07]	0.0140324	0.05 [0.02; 0.08]	0.0086904	0.05 [0.02; 0.08]	0.00701
DAG_18_0_18_3	Absolute (nmol)	Cortical thickness	-0.11 [-0.15; -0.08]	0	-0.03 [-0.07; 0]	0.124873	-0.04 [-0.07; 0]	0.0662706	-0.03 [-0.06; 0.01]	0.228317
DAG_14_0_18_2	Absolute (nmol)	Cortical thickness	-0.07 [-0.11; -0.04]	4e-05	-0.02 [-0.05; 0.02]	0.417009	-0.01 [-0.05; 0.02]	0.471011	-0.01 [-0.05; 0.02]	0.576089
DAG_16_1_18_0	Absolute (nmol)	Cortical thickness	-0.14 [-0.17; -0.1]	0	-0.06 [-0.09; -0.03]	0.0010792	-0.06 [-0.09; -0.02]	0.002923	-0.06 [-0.09; -0.03]	0.0046159
DAG_16_1_18_1	Absolute (nmol)	Cortical thickness	-0.14 [-0.17; -0.1]	0	-0.06 [-0.09; -0.02]	0.0031894	-0.05 [-0.09; -0.02]	0.0048488	-0.05 [-0.08; -0.02]	0.0194376
DAG_16_1_20_2	Absolute (nmol)	Cortical thickness	-0.09 [-0.12; -0.05]	1.6e-06	-0.03 [-0.06; 0.01]	0.168148	-0.03 [-0.06; 0]	0.151665	-0.03 [-0.06; 0.01]	0.220931
DAG_18_2_20_3	Absolute (nmol)	Cortical thickness	-0.12 [-0.15; -0.08]	0	-0.05 [-0.08; -0.01]	0.0132766	-0.05 [-0.08; -0.02]	0.0089018	-0.05 [-0.08; -0.01]	0.0267793
DAG_18_2_22_4	Absolute (nmol)	Cortical thickness	-0.06 [-0.1; -0.03]	0.0004268	-0.01 [-0.04; 0.02]	0.601366	-0.01 [-0.04; 0.02]	0.623728	0 [-0.04; 0.03]	0.842781
DAG_14_0_16_0	Absolute (nmol)	Cortical thickness	-0.11 [-0.15; -0.08]	0	-0.05 [-0.08; -0.02]	0.0088929	-0.05 [-0.08; -0.02]	0.0109554	-0.04 [-0.08; -0.01]	0.0486046
DAG_14_0_18_3	Absolute (nmol)	Cortical thickness	-0.09 [-0.12; -0.05]	1.1e-06	-0.02 [-0.05; 0.01]	0.273873	-0.02 [-0.05; 0.01]	0.26619	-0.02 [-0.05; 0.02]	0.484605
DAG_14_1_18_1	Absolute (nmol)	Cortical thickness	-0.02 [-0.06; 0.01]	0.1883877	0.02 [-0.01; 0.05]	0.380947	0.02 [-0.01; 0.05]	0.304744	0.03 [-0.01; 0.06]	0.216469
DAG_16_0_22_5	Absolute (nmol)	Cortical thickness	-0.15 [-0.18; -0.11]	0	-0.06 [-0.09; -0.02]	0.0049633	-0.06 [-0.09; -0.03]	0.0026681	-0.05 [-0.09; -0.02]	0.0148089
DAG_18_1_20_2	Absolute (nmol)	Cortical thickness	-0.14 [-0.17; -0.11]	0	-0.06 [-0.09; -0.02]	0.0027509	-0.06 [-0.09; -0.02]	0.0032495	-0.06 [-0.09; -0.02]	0.0085398
DAG_14_0_16_1	Absolute (nmol)	Cortical thickness	-0.12 [-0.16; -0.09]	0	-0.05 [-0.08; -0.02]	0.0103415	-0.05 [-0.08; -0.01]	0.0127654	-0.04 [-0.07; 0]	0.0628098
DAG_14_0_22_6	Absolute (nmol)	Cortical thickness	-0.12 [-0.15; -0.08]	0	-0.04 [-0.07; -0.01]	0.0178701	-0.04 [-0.07; -0.01]	0.0277796	-0.03 [-0.06; 0]	0.133302
DAG_16_0_18_0	Absolute (nmol)	Cortical thickness	-0.15 [-0.19; -0.12]	0	-0.06 [-0.09; -0.03]	0.0021264	-0.06 [-0.09; -0.03]	0.0023524	-0.05 [-0.09; -0.02]	0.0200783
DAG_16_0_20_3	Absolute (nmol)	Cortical thickness	-0.16 [-0.19; -0.12]	0	-0.07 [-0.11; -0.04]	6.81e-05	-0.08 [-0.11; -0.05]	3.09e-05	-0.07 [-0.1; -0.03]	0.0009909
DAG_16_0_20_5	Absolute (nmol)	Cortical thickness	-0.19 [-0.22; -0.15]	0	-0.07 [-0.1; -0.03]	0.0005376	-0.07 [-0.1; -0.03]	0.0004719	-0.06 [-0.09; -0.02]	0.0080289
DAG_16_1_20_0	Absolute (nmol)	Cortical thickness	-0.1 [-0.13; -0.07]	0	-0.04 [-0.07; -0.01]	0.0449989	-0.03 [-0.06; 0]	0.0964522	-0.03 [-0.07; 0]	0.0933424
DAG_18_0_18_1	Absolute (nmol)	Cortical thickness	-0.14 [-0.18; -0.11]	0	-0.05 [-0.09; -0.02]	0.0082871	-0.05 [-0.09; -0.02]	0.0119574	-0.05 [-0.09; -0.01]	0.0352319
DAG_18_2_20_5	Absolute (nmol)	Cortical thickness	-0.15 [-0.18; -0.12]	0	-0.03 [-0.06; 0]	0.0757851	-0.03 [-0.06; 0]	0.0950007	-0.03 [-0.06; 0]	0.175185
DAG_18_2_22_6	Absolute (nmol)	Cortical thickness	-0.16 [-0.19; -0.12]	0	-0.06 [-0.09; -0.02]	0.0025161	-0.05 [-0.08; -0.02]	0.0041619	-0.05 [-0.09; -0.02]	0.0072419
TAG_FA12_0	Absolute (nmol)	Cortical thickness	-0.05 [-0.09; -0.02]	0.0032545	-0.01 [-0.04; 0.02]	0.674836	-0.01 [-0.04; 0.02]	0.626518	0 [-0.03; 0.04]	0.92021
TAG_FA14_0	Absolute (nmol)	Cortical thickness	-0.1 [-0.13; -0.06]	1e-07	-0.03 [-0.06; 0]	0.137563	-0.03 [-0.06; 0]	0.142971	-0.02 [-0.06; 0.01]	0.320487
TAG_FA14_1	Absolute (nmol)	Cortical thickness	-0.11 [-0.15; -0.08]	0	-0.04 [-0.07; -0.01]	0.0439745	-0.04 [-0.07; -0.01]	0.0460018	-0.03 [-0.07; 0]	0.158168
TAG_FA15_0	Absolute (nmol)	Cortical thickness	-0.08 [-0.11; -0.05]	7.7e-06	-0.01 [-0.04; 0.03]	0.774658	-0.01 [-0.05; 0.02]	0.613225	0 [-0.04; 0.03]	0.858361
TAG_FA16_0	Absolute (nmol)	Cortical thickness	-0.14 [-0.17; -0.1]	0	-0.06 [-0.1; -0.03]	0.0025826	-0.06 [-0.1; -0.03]	0.0033186	-0.06 [-0.1; -0.02]	0.0128089
TAG_FA16_1	Absolute (nmol)	Cortical thickness	-0.15 [-0.19; -0.12]	0	-0.07 [-0.1; -0.03]	0.0007499	-0.06 [-0.1; -0.03]	0.0016358	-0.06 [-0.09; -0.02]	0.0076355
TAG_FA17_0	Absolute (nmol)	Cortical thickness	-0.12 [-0.15; -0.08]	0	-0.02 [-0.06; 0.01]	0.266469	-0.03 [-0.06; 0.01]	0.200476	-0.02 [-0.06; 0.02]	0.399253
TAG_FA18_0	Absolute (nmol)	Cortical thickness	-0.14 [-0.17; -0.1]	0	-0.05 [-0.09; -0.02]	0.012883	-0.05 [-0.08; -0.01]	0.0211806	-0.04 [-0.08; -0.01]	0.0654657
TAG_FA18_1	Absolute (nmol)	Cortical thickness	-0.11 [-0.14; -0.07]	0	-0.04 [-0.07; 0]	0.0697031	-0.04 [-0.08; -0.01]	0.0388847	-0.03 [-0.07; 0.01]	0.191969
TAG_FA18_2	Absolute (nmol)	Cortical thickness	-0.07 [-0.11; -0.04]	8.46e-05	-0.02 [-0.06; 0.01]	0.308174	-0.02 [-0.06; 0.01]	0.289266	-0.02 [-0.06; 0.02]	0.388641
TAG_FA18_3	Absolute (nmol)	Cortical thickness	-0.09 [-0.12; -0.05]	1.3e-06	-0.02 [-0.05; 0.01]	0.336366	-0.03 [-0.06; 0.01]	0.177207	-0.02 [-0.05; 0.02]	0.484099
TAG_FA20_0	Absolute (nmol)	Cortical thickness	-0.09 [-0.12; -0.05]	1.4e-06	-0.02 [-0.06; 0.01]	0.230616	-0.03 [-0.06; 0.01]	0.174951	-0.02 [-0.06; 0.01]	0.322594
TAG_FA20_1	Absolute (nmol)	Cortical thickness	-0.13 [-0.16; -0.09]	0	-0.06 [-0.1; -0.03]	0.0015346	-0.07 [-0.1; -0.03]	0.0012139	-0.06 [-0.09; -0.02]	0.0086111
TAG_FA20_2	Absolute (nmol)	Cortical thickness	-0.13 [-0.16; -0.09]	0	-0.06 [-0.1; -0.03]	0.0013727	-0.06 [-0.1; -0.03]	0.0011691	-0.06 [-0.1; -0.02]	0.005622
TAG_FA20_3	Absolute (nmol)	Cortical thickness	-0.14 [-0.18; -0.11]	0	-0.06 [-0.1; -0.03]	0.0011485	-0.07 [-0.1; -0.03]	0.000725	-0.06 [-0.09; -0.02]	0.0080289
TAG_FA20_4	Absolute (nmol)	Cortical thickness	-0.17 [-0.21; -0.14]	0	-0.08 [-0.12; -0.05]	3.63e-05	-0.09 [-0.12; -0.05]	1.48e-05	-0.08 [-0.11; -0.04]	0.0005303
TAG_FA20_5	Absolute (nmol)	Cortical thickness	-0.19 [-0.22; -0.16]	0	-0.05 [-0.08; -0.02]	0.0124088	-0.05 [-0.08; -0.02]	0.0067294	-0.04 [-0.07; 0]	0.0687557
TAG_FA22_1	Absolute (nmol)	Cortical thickness	-0.05 [-0.09; -0.02]	0.0039566	-0.01 [-0.04; 0.02]	0.609735	-0.01 [-0.05; 0.02]	0.500312	-0.01 [-0.04; 0.03]	0.732109
TAG_FA22_4	Absolute (nmol)	Cortical thickness	-0.15 [-0.19; -0.12]	0	-0.08 [-0.12; -0.05]	6.81e-05	-0.08 [-0.12; -0.05]	6.32e-05	-0.08 [-0.12; -0.04]	0.0004951
TAG_FA22_5	Absolute (nmol)	Cortical thickness	-0.17 [-0.21; -0.14]	0	-0.07 [-0.11; -0.04]	0.0001671	-0.08 [-0.11; -0.04]	0.0001683	-0.07 [-0.11; -0.04]	0.0009221
TAG_FA22_6	Absolute (nmol)	Cortical thickness	-0.2 [-0.23; -0.16]	0	-0.07 [-0.11; -0.04]	0.0001069	-0.07 [-0.11; -0.04]	9.45e-05	-0.07 [-0.1; -0.04]	0.0008573
TAG	Absolute (nmol)	Cortical thickness	-0.12 [-0.16; -0.09]	0	-0.05 [-0.09; -0.01]	0.0158305	-0.05 [-0.09; -0.02]	0.0108201	-0.04 [-0.08; -0.01]	0.0569903
TAG40_0_FA14_0	Absolute (nmol)	Cortical thickness	-0.03 [-0.06; 0.01]	0.1298781	0 [-0.03; 0.03]	0.847979	-0.01 [-0.04; 0.02]	0.700851	0 [-0.03; 0.04]	0.92021
TAG42_1_FA14_0	Absolute (nmol)	Cortical thickness	-0.07 [-0.1; -0.03]	0.0002898	-0.02 [-0.05; 0.01]	0.282718	-0.02 [-0.05; 0.01]	0.2449	-0.01 [-0.05; 0.02]	0.528556
TAG42_1_FA16_0	Absolute (nmol)	Cortical thickness	-0.1 [-0.14; -0.07]	0	-0.04 [-0.07; -0.01]	0.0494384	-0.04 [-0.07; 0]	0.0536792	-0.03 [-0.06; 0]	0.141959
TAG42_2_FA18_2	Absolute (nmol)	Cortical thickness	-0.02 [-0.06; 0.02]	0.3087283	-0.01 [-0.04; 0.02]	0.599844	-0.01 [-0.04; 0.03]	0.697218	-0.01 [-0.04; 0.03]	0.835436
TAG44_2_FA16_0	Absolute (nmol)	Cortical thickness	-0.09 [-0.13; -0.06]	4e-07	-0.03 [-0.06; 0]	0.0855481	-0.03 [-0.06; 0]	0.14814	-0.03 [-0.06; 0.01]	0.220695
TAG46_0_FA16_0	Absolute (nmol)	Cortical thickness	-0.11 [-0.15; -0.08]	0	-0.04 [-0.08; -0.01]	0.0177751	-0.04 [-0.08; -0.01]	0.0216781	-0.04 [-0.07; -0.01]	0.0597449
TAG46_1_FA16_0	Absolute (nmol)	Cortical thickness	-0.11 [-0.14; -0.08]	0	-0.04 [-0.07; -0.01]	0.0430374	-0.04 [-0.07; -0.01]	0.0474626	-0.03 [-0.06; 0]	0.167093
TAG46_2_FA16_0	Absolute (nmol)	Cortical thickness	-0.09 [-0.13; -0.06]	2e-07	-0.03 [-0.06; 0]	0.109439	-0.03 [-0.06; 0]	0.110312	-0.02 [-0.06; 0.01]	0.305626
TAG46_3_FA14_1	Absolute (nmol)	Cortical thickness	-0.09 [-0.12; -0.06]	6e-07	-0.03 [-0.06; 0]	0.158291	-0.03 [-0.07; 0]	0.0722126	-0.02 [-0.05; 0.01]	0.382794
TAG47_1_FA15_0	Absolute (nmol)	Cortical thickness	-0.1 [-0.13; -0.06]	1e-07	-0.02 [-0.06; 0.01]	0.228996	-0.03 [-0.06; 0]	0.14431	-0.02 [-0.05; 0.01]	0.390385
TAG48_1_FA16_0	Absolute (nmol)	Cortical thickness	-0.14 [-0.17; -0.1]	0	-0.06 [-0.09; -0.03]	0.0018401	-0.06 [-0.09; -0.03]	0.0024612	-0.05 [-0.09; -0.02]	0.0126848
TAG48_2_FA16_0	Absolute (nmol)	Cortical thickness	-0.12 [-0.16; -0.09]	0	-0.05 [-0.09; -0.02]	0.0063619	-0.05 [-0.08; -0.02]	0.0072818	-0.05 [-0.08; -0.01]	0.025289
TAG48_4_FA14_0	Absolute (nmol)	Cortical thickness	-0.11 [-0.14; -0.07]	0	-0.03 [-0.06; 0]	0.11818	-0.03 [-0.06; 0]	0.128432	-0.02 [-0.06; 0.01]	0.281432
TAG48_4_FA16_0	Absolute (nmol)	Cortical thickness	-0.11 [-0.15; -0.08]	0	-0.04 [-0.07; 0]	0.0569512	-0.04 [-0.07; -0.01]	0.0474787	-0.03 [-0.06; 0.01]	0.204066
TAG49_0_FA18_0	Absolute (nmol)	Cortical thickness	-0.1 [-0.14; -0.07]	0	-0.03 [-0.06; 0]	0.158534	-0.03 [-0.06; 0]	0.0954478	-0.02 [-0.06; 0.01]	0.265512
TAG49_1_FA15_0	Absolute (nmol)	Cortical thickness	-0.1 [-0.14; -0.07]	0	-0.03 [-0.06; 0.01]	0.199846	-0.03 [-0.06; 0.01]	0.164107	-0.02 [-0.06; 0.01]	0.302546
TAG49_1_FA18_1	Absolute (nmol)	Cortical thickness	-0.09 [-0.13; -0.06]	4e-07	-0.02 [-0.05; 0.01]	0.303513	-0.03 [-0.06; 0.01]	0.200951	-0.02 [-0.05; 0.02]	0.423945
TAG49_2_FA17_0	Absolute (nmol)	Cortical thickness	-0.1 [-0.13; -0.07]	0	-0.02 [-0.05; 0.01]	0.306627	-0.03 [-0.06; 0.01]	0.170213	-0.02 [-0.05; 0.02]	0.408292
TAG49_3_FA16_0	Absolute (nmol)	Cortical thickness	-0.11 [-0.14; -0.07]	0	-0.03 [-0.06; 0]	0.154213	-0.03 [-0.07; 0]	0.0790033	-0.03 [-0.06; 0.01]	0.218182
TAG49_3_FA16_1	Absolute (nmol)	Cortical thickness	-0.11 [-0.14; -0.07]	0	-0.03 [-0.06; 0.01]	0.198614	-0.03 [-0.06; 0]	0.135698	-0.02 [-0.05; 0.01]	0.376096
TAG50_2_FA14_1	Absolute (nmol)	Cortical thickness	-0.12 [-0.15; -0.08]	0	-0.04 [-0.07; 0]	0.0686338	-0.04 [-0.07; 0]	0.0653573	-0.02 [-0.06; 0.01]	0.28288
TAG48_3_FA12_0	Absolute (nmol)	Cortical thickness	-0.01 [-0.05; 0.02]	0.4620763	0.01 [-0.02; 0.04]	0.708021	0.01 [-0.02; 0.04]	0.717961	0.02 [-0.02; 0.05]	0.484605
TAG50_4_FA16_0	Absolute (nmol)	Cortical thickness	-0.15 [-0.18; -0.12]	0	-0.06 [-0.09; -0.03]	0.0024011	-0.06 [-0.09; -0.03]	0.0020027	-0.05 [-0.09; -0.02]	0.0142962
TAG50_5_FA18_2	Absolute (nmol)	Cortical thickness	-0.04 [-0.08; -0.01]	0.0217542	0 [-0.03; 0.03]	0.990528	0 [-0.03; 0.03]	0.896716	0 [-0.03; 0.04]	0.900599
TAG51_1_FA15_0	Absolute (nmol)	Cortical thickness	-0.09 [-0.12; -0.06]	7e-07	-0.01 [-0.04; 0.03]	0.744083	-0.01 [-0.05; 0.02]	0.55439	0 [-0.04; 0.03]	0.868924
TAG51_2_FA16_0	Absolute (nmol)	Cortical thickness	-0.14 [-0.17; -0.11]	0	-0.05 [-0.08; -0.01]	0.0176807	-0.05 [-0.09; -0.02]	0.0102869	-0.05 [-0.08; -0.01]	0.0429581
TAG51_2_FA16_1	Absolute (nmol)	Cortical thickness	-0.15 [-0.18; -0.12]	0	-0.05 [-0.08; -0.01]	0.0160958	-0.05 [-0.08; -0.02]	0.0111755	-0.04 [-0.08; -0.01]	0.0540996
TAG51_3_FA16_1	Absolute (nmol)	Cortical thickness	-0.15 [-0.18; -0.11]	0	-0.04 [-0.08; -0.01]	0.0249288	-0.04 [-0.08; -0.01]	0.0216781	-0.04 [-0.07; 0]	0.0827341
TAG51_3_FA17_0	Absolute (nmol)	Cortical thickness	-0.12 [-0.16; -0.09]	0	-0.03 [-0.06; 0.01]	0.162222	-0.03 [-0.07; 0]	0.08868	-0.03 [-0.06; 0.01]	0.240403
TAG51_3_FA18_1	Absolute (nmol)	Cortical thickness	-0.05 [-0.08; -0.02]	0.0059108	0.01 [-0.02; 0.04]	0.607563	0 [-0.03; 0.04]	0.844484	0.01 [-0.03; 0.04]	0.815074
TAG52_1_FA16_1	Absolute (nmol)	Cortical thickness	-0.18 [-0.21; -0.14]	0	-0.07 [-0.1; -0.04]	0.0003587	-0.07 [-0.1; -0.03]	0.000687	-0.06 [-0.1; -0.03]	0.0046159
TAG52_2_FA18_0	Absolute (nmol)	Cortical thickness	-0.15 [-0.18; -0.11]	0	-0.06 [-0.1; -0.03]	0.0020345	-0.06 [-0.1; -0.03]	0.0024377	-0.06 [-0.1; -0.02]	0.010684
TAG52_3_FA16_0	Absolute (nmol)	Cortical thickness	-0.09 [-0.12; -0.05]	1.9e-06	-0.03 [-0.06; 0.01]	0.195733	-0.03 [-0.06; 0.01]	0.178802	-0.03 [-0.07; 0.01]	0.203413
TAG52_4_FA18_0	Absolute (nmol)	Cortical thickness	-0.16 [-0.19; -0.12]	0	-0.05 [-0.08; -0.02]	0.0120321	-0.05 [-0.08; -0.01]	0.0146274	-0.04 [-0.08; -0.01]	0.0591224
TAG52_4_FA20_0	Absolute (nmol)	Cortical thickness	-0.06 [-0.1; -0.03]	0.0004419	-0.02 [-0.05; 0.01]	0.305361	-0.02 [-0.05; 0.01]	0.311025	-0.03 [-0.06; 0.01]	0.265839
TAG52_4_FA22_4	Absolute (nmol)	Cortical thickness	-0.12 [-0.16; -0.09]	0	-0.06 [-0.09; -0.02]	0.0031145	-0.06 [-0.09; -0.03]	0.0018601	-0.05 [-0.09; -0.02]	0.0156128
TAG52_5_FA22_5	Absolute (nmol)	Cortical thickness	-0.14 [-0.17; -0.1]	0	-0.05 [-0.09; -0.02]	0.0066524	-0.06 [-0.09; -0.02]	0.0032495	-0.05 [-0.08; -0.01]	0.028927
TAG52_6_FA16_1	Absolute (nmol)	Cortical thickness	-0.11 [-0.15; -0.08]	0	-0.03 [-0.06; 0]	0.0902796	-0.03 [-0.06; 0]	0.0780455	-0.03 [-0.06; 0.01]	0.191969
TAG52_6_FA18_2	Absolute (nmol)	Cortical thickness	-0.06 [-0.1; -0.03]	0.0003489	-0.01 [-0.04; 0.02]	0.641019	-0.01 [-0.04; 0.02]	0.581729	-0.01 [-0.04; 0.02]	0.725383
TAG52_8_FA16_1	Absolute (nmol)	Cortical thickness	-0.16 [-0.2; -0.13]	0	-0.06 [-0.09; -0.02]	0.003677	-0.05 [-0.09; -0.02]	0.0055917	-0.05 [-0.08; -0.02]	0.0191406
TAG53_3_FA18_1	Absolute (nmol)	Cortical thickness	-0.09 [-0.12; -0.05]	8e-07	0 [-0.04; 0.03]	0.841422	-0.01 [-0.04; 0.03]	0.726741	0 [-0.04; 0.03]	0.88809
TAG53_3_FA18_2	Absolute (nmol)	Cortical thickness	-0.07 [-0.1; -0.03]	0.0001947	0.01 [-0.03; 0.04]	0.771891	0 [-0.03; 0.04]	0.878734	0.01 [-0.03; 0.04]	0.839291
TAG53_4_FA16_0	Absolute (nmol)	Cortical thickness	-0.15 [-0.19; -0.12]	0	-0.06 [-0.1; -0.03]	0.0014269	-0.07 [-0.1; -0.03]	0.0007392	-0.06 [-0.1; -0.02]	0.00701
TAG53_4_FA18_1	Absolute (nmol)	Cortical thickness	-0.06 [-0.09; -0.02]	0.0014472	-0.01 [-0.04; 0.02]	0.677135	-0.01 [-0.04; 0.02]	0.572658	-0.02 [-0.05; 0.02]	0.429388
TAG54_2_FA20_1	Absolute (nmol)	Cortical thickness	-0.14 [-0.18; -0.11]	0	-0.07 [-0.1; -0.04]	0.000536	-0.07 [-0.1; -0.03]	0.0006917	-0.07 [-0.1; -0.03]	0.0035579
TAG54_2_FA20_2	Absolute (nmol)	Cortical thickness	-0.15 [-0.19; -0.12]	0	-0.07 [-0.11; -0.04]	0.0003054	-0.07 [-0.11; -0.04]	0.0002108	-0.07 [-0.11; -0.03]	0.001389
TAG54_3_FA20_3	Absolute (nmol)	Cortical thickness	-0.16 [-0.2; -0.13]	0	-0.07 [-0.1; -0.04]	0.0005207	-0.07 [-0.1; -0.04]	0.0003955	-0.06 [-0.1; -0.03]	0.0046159
TAG54_5_FA20_2	Absolute (nmol)	Cortical thickness	-0.1 [-0.13; -0.06]	1e-07	-0.04 [-0.07; 0]	0.0604039	-0.04 [-0.07; -0.01]	0.0507469	-0.04 [-0.07; 0]	0.080079
TAG54_6_FA22_5	Absolute (nmol)	Cortical thickness	-0.17 [-0.21; -0.14]	0	-0.07 [-0.1; -0.04]	0.0002785	-0.07 [-0.1; -0.04]	0.0002429	-0.06 [-0.1; -0.03]	0.0028693
TAG54_7_FA18_3	Absolute (nmol)	Cortical thickness	-0.02 [-0.05; 0.02]	0.4127536	0.01 [-0.02; 0.04]	0.556974	0.01 [-0.02; 0.04]	0.701516	0.01 [-0.02; 0.04]	0.653742
TAG54_7_FA20_5	Absolute (nmol)	Cortical thickness	-0.19 [-0.22; -0.15]	0	-0.05 [-0.08; -0.02]	0.0095616	-0.05 [-0.08; -0.01]	0.0166379	-0.04 [-0.08; -0.01]	0.0423176
TAG54_8_FA18_2	Absolute (nmol)	Cortical thickness	-0.07 [-0.11; -0.04]	5.13e-05	-0.01 [-0.04; 0.02]	0.759527	-0.01 [-0.04; 0.02]	0.558147	0 [-0.04; 0.03]	0.857694
TAG56_1_FA16_0	Absolute (nmol)	Cortical thickness	-0.11 [-0.15; -0.08]	0	-0.05 [-0.08; -0.02]	0.012036	-0.05 [-0.08; -0.02]	0.0125681	-0.04 [-0.07; 0]	0.0741998
TAG56_2_FA16_0	Absolute (nmol)	Cortical thickness	-0.15 [-0.19; -0.12]	0	-0.07 [-0.1; -0.03]	0.000589	-0.07 [-0.1; -0.04]	0.0003713	-0.06 [-0.09; -0.02]	0.0058435
TAG56_2_FA20_1	Absolute (nmol)	Cortical thickness	-0.11 [-0.15; -0.08]	0	-0.04 [-0.08; -0.01]	0.0272696	-0.05 [-0.08; -0.01]	0.0215804	-0.03 [-0.07; 0]	0.138568
TAG56_3_FA18_2	Absolute (nmol)	Cortical thickness	-0.04 [-0.08; -0.01]	0.0142319	-0.01 [-0.04; 0.02]	0.565508	0 [-0.04; 0.03]	0.836768	-0.01 [-0.04; 0.03]	0.750587
TAG56_3_FA20_0	Absolute (nmol)	Cortical thickness	0.01 [-0.02; 0.04]	0.6062649	0.02 [-0.01; 0.05]	0.364604	0.02 [-0.01; 0.05]	0.219062	0.02 [-0.01; 0.05]	0.408265
TAG56_4_FA18_0	Absolute (nmol)	Cortical thickness	-0.15 [-0.19; -0.12]	0	-0.06 [-0.09; -0.02]	0.0050913	-0.05 [-0.09; -0.02]	0.0109554	-0.05 [-0.08; -0.01]	0.0394365
TAG56_5_FA20_2	Absolute (nmol)	Cortical thickness	-0.04 [-0.07; 0]	0.0512119	-0.01 [-0.05; 0.02]	0.446902	-0.02 [-0.05; 0.01]	0.389956	-0.01 [-0.05; 0.02]	0.56744
TAG56_6_FA20_3	Absolute (nmol)	Cortical thickness	-0.06 [-0.09; -0.02]	0.0013639	-0.02 [-0.05; 0.01]	0.313988	-0.02 [-0.05; 0.01]	0.237747	-0.02 [-0.05; 0.02]	0.480884
TAG56_7_FA18_2	Absolute (nmol)	Cortical thickness	-0.1 [-0.13; -0.06]	1e-07	-0.03 [-0.06; 0.01]	0.176841	-0.02 [-0.06; 0.01]	0.200951	-0.02 [-0.06; 0.01]	0.260329
TAG56_7_FA20_3	Absolute (nmol)	Cortical thickness	-0.08 [-0.11; -0.04]	2.48e-05	-0.03 [-0.06; 0]	0.135718	-0.03 [-0.06; 0]	0.0931212	-0.03 [-0.06; 0.01]	0.220854
TAG56_8_FA18_2	Absolute (nmol)	Cortical thickness	-0.14 [-0.17; -0.1]	0	-0.04 [-0.07; -0.01]	0.0201681	-0.04 [-0.07; -0.01]	0.0459694	-0.04 [-0.07; -0.01]	0.0413384
TAG56_8_FA22_6	Absolute (nmol)	Cortical thickness	-0.17 [-0.21; -0.14]	0	-0.06 [-0.09; -0.03]	0.0013661	-0.06 [-0.09; -0.03]	0.0017342	-0.06 [-0.09; -0.02]	0.0051856
TAG57_9_FA22_6	Absolute (nmol)	Cortical thickness	-0.11 [-0.14; -0.07]	0	-0.11 [-0.14; -0.08]	0	-0.11 [-0.14; -0.08]	0	-0.11 [-0.14; -0.08]	0
TAG58_10_FA20_4	Absolute (nmol)	Cortical thickness	-0.18 [-0.22; -0.15]	0	-0.07 [-0.1; -0.04]	0.0001144	-0.07 [-0.1; -0.04]	0.0001269	-0.07 [-0.1; -0.04]	0.0006355
TAG58_6_FA22_4	Absolute (nmol)	Cortical thickness	-0.12 [-0.16; -0.09]	0	-0.07 [-0.1; -0.03]	0.0007902	-0.07 [-0.1; -0.03]	0.0008102	-0.06 [-0.1; -0.02]	0.0055041
TAG58_7_FA18_0	Absolute (nmol)	Cortical thickness	-0.19 [-0.23; -0.16]	0	-0.06 [-0.1; -0.03]	0.0009758	-0.06 [-0.1; -0.03]	0.0010773	-0.06 [-0.09; -0.02]	0.0079828
TAG58_7_FA22_5	Absolute (nmol)	Cortical thickness	-0.14 [-0.18; -0.11]	0	-0.06 [-0.09; -0.03]	0.0006915	-0.06 [-0.1; -0.03]	0.000613	-0.06 [-0.09; -0.03]	0.0037838
TAG58_7_FA22_6	Absolute (nmol)	Cortical thickness	-0.19 [-0.23; -0.16]	0	-0.06 [-0.1; -0.03]	0.0005689	-0.06 [-0.09; -0.03]	0.0008643	-0.06 [-0.09; -0.02]	0.0055953
TAG58_8_FA22_6	Absolute (nmol)	Cortical thickness	-0.17 [-0.2; -0.13]	0	-0.06 [-0.09; -0.02]	0.0022404	-0.05 [-0.08; -0.02]	0.0074692	-0.05 [-0.08; -0.02]	0.0156948
TAG58_9_FA22_5	Absolute (nmol)	Cortical thickness	-0.11 [-0.14; -0.07]	0	-0.04 [-0.07; -0.01]	0.0136792	-0.04 [-0.07; -0.01]	0.0157032	-0.05 [-0.08; -0.01]	0.0239133
TAG60_11_FA22_6	Absolute (nmol)	Cortical thickness	-0.2 [-0.24; -0.17]	0	-0.07 [-0.1; -0.04]	0.0001403	-0.06 [-0.1; -0.03]	0.0004769	-0.07 [-0.1; -0.03]	0.0009178
TAG38_0_FA12_0	Absolute (nmol)	Cortical thickness	0.02 [-0.02; 0.05]	0.3376502	0.02 [-0.01; 0.05]	0.326974	0.02 [-0.02; 0.05]	0.446536	0.04 [0; 0.07]	0.0779604
TAG42_0_FA12_0	Absolute (nmol)	Cortical thickness	-0.06 [-0.09; -0.02]	0.0012442	-0.01 [-0.04; 0.02]	0.501626	-0.02 [-0.05; 0.02]	0.418268	0 [-0.04; 0.03]	0.837104
TAG44_0_FA18_0	Absolute (nmol)	Cortical thickness	-0.01 [-0.05; 0.02]	0.5103429	0 [-0.03; 0.03]	0.834287	0 [-0.03; 0.03]	0.896716	0 [-0.03; 0.03]	0.998536
TAG44_2_FA12_0	Absolute (nmol)	Cortical thickness	-0.05 [-0.08; -0.01]	0.012176	0 [-0.03; 0.03]	0.849658	0 [-0.04; 0.03]	0.846413	0.01 [-0.03; 0.04]	0.759574
TAG45_1_FA15_0	Absolute (nmol)	Cortical thickness	-0.07 [-0.11; -0.04]	3.81e-05	-0.01 [-0.05; 0.02]	0.462174	-0.02 [-0.05; 0.01]	0.338502	-0.01 [-0.04; 0.03]	0.745446
TAG45_1_FA18_1	Absolute (nmol)	Cortical thickness	-0.06 [-0.1; -0.03]	0.0005038	-0.01 [-0.04; 0.02]	0.637348	-0.01 [-0.05; 0.02]	0.497055	0 [-0.04; 0.03]	0.900599
TAG46_0_FA12_0	Absolute (nmol)	Cortical thickness	-0.07 [-0.11; -0.04]	3.4e-05	-0.02 [-0.05; 0.02]	0.414511	-0.01 [-0.05; 0.02]	0.446732	-0.01 [-0.04; 0.03]	0.76213
TAG46_0_FA18_0	Absolute (nmol)	Cortical thickness	-0.06 [-0.09; -0.03]	0.0007907	-0.01 [-0.04; 0.02]	0.660021	-0.01 [-0.04; 0.02]	0.702793	0 [-0.03; 0.03]	0.975042
TAG46_1_FA16_1	Absolute (nmol)	Cortical thickness	-0.14 [-0.17; -0.1]	0	-0.05 [-0.09; -0.02]	0.0046483	-0.05 [-0.08; -0.02]	0.0057427	-0.05 [-0.08; -0.01]	0.0264129
TAG47_2_FA14_0	Absolute (nmol)	Cortical thickness	-0.07 [-0.11; -0.04]	6.78e-05	-0.01 [-0.04; 0.02]	0.58777	-0.02 [-0.05; 0.02]	0.389956	-0.01 [-0.04; 0.03]	0.732891
TAG48_1_FA12_0	Absolute (nmol)	Cortical thickness	-0.05 [-0.09; -0.02]	0.0039451	0 [-0.04; 0.03]	0.88549	0 [-0.03; 0.03]	0.992836	0.01 [-0.02; 0.04]	0.701781
TAG48_1_FA16_1	Absolute (nmol)	Cortical thickness	-0.16 [-0.2; -0.13]	0	-0.07 [-0.11; -0.04]	9.07e-05	-0.07 [-0.1; -0.04]	0.0002272	-0.07 [-0.1; -0.03]	0.0011904
TAG48_3_FA18_3	Absolute (nmol)	Cortical thickness	-0.1 [-0.13; -0.06]	1e-07	-0.03 [-0.07; 0]	0.0981163	-0.03 [-0.07; 0]	0.0817115	-0.03 [-0.06; 0.01]	0.227901
TAG49_1_FA16_1	Absolute (nmol)	Cortical thickness	-0.15 [-0.18; -0.11]	0	-0.05 [-0.08; -0.02]	0.0081656	-0.05 [-0.09; -0.02]	0.0053289	-0.04 [-0.08; -0.01]	0.0358948
TAG49_2_FA16_1	Absolute (nmol)	Cortical thickness	-0.13 [-0.16; -0.09]	0	-0.04 [-0.07; 0]	0.0569113	-0.04 [-0.07; -0.01]	0.0308901	-0.03 [-0.07; 0]	0.147191
TAG49_3_FA15_0	Absolute (nmol)	Cortical thickness	-0.09 [-0.12; -0.06]	5e-07	-0.01 [-0.05; 0.02]	0.534847	-0.02 [-0.05; 0.01]	0.356213	-0.01 [-0.05; 0.02]	0.644599
TAG50_1_FA20_1	Absolute (nmol)	Cortical thickness	-0.11 [-0.15; -0.08]	0	-0.05 [-0.08; -0.01]	0.0131865	-0.05 [-0.08; -0.02]	0.0084397	-0.04 [-0.08; -0.01]	0.0454658
TAG50_2_FA14_0	Absolute (nmol)	Cortical thickness	-0.08 [-0.12; -0.05]	7.1e-06	-0.02 [-0.05; 0.02]	0.433471	-0.02 [-0.05; 0.02]	0.397068	-0.01 [-0.05; 0.03]	0.677082
TAG50_2_FA18_1	Absolute (nmol)	Cortical thickness	-0.13 [-0.17; -0.1]	0	-0.05 [-0.09; -0.02]	0.0067175	-0.05 [-0.09; -0.02]	0.0071732	-0.05 [-0.08; -0.01]	0.0352319
TAG48_3_FA14_0	Absolute (nmol)	Cortical thickness	-0.1 [-0.13; -0.07]	0	-0.03 [-0.06; 0]	0.135618	-0.03 [-0.06; 0]	0.142971	-0.02 [-0.06; 0.01]	0.282907
TAG50_4_FA18_3	Absolute (nmol)	Cortical thickness	-0.12 [-0.15; -0.08]	0	-0.04 [-0.07; -0.01]	0.0410243	-0.04 [-0.07; -0.01]	0.0367359	-0.03 [-0.07; 0]	0.108236
TAG50_5_FA18_1	Absolute (nmol)	Cortical thickness	-0.09 [-0.12; -0.05]	9e-07	-0.01 [-0.05; 0.02]	0.486553	-0.01 [-0.05; 0.02]	0.467366	-0.01 [-0.04; 0.03]	0.810822
TAG51_0_FA18_0	Absolute (nmol)	Cortical thickness	-0.13 [-0.16; -0.09]	0	-0.03 [-0.07; 0]	0.095052	-0.03 [-0.07; 0]	0.0805992	-0.03 [-0.06; 0.01]	0.215543
TAG51_2_FA18_1	Absolute (nmol)	Cortical thickness	-0.09 [-0.13; -0.06]	2e-07	-0.01 [-0.05; 0.02]	0.599873	-0.02 [-0.05; 0.02]	0.424449	-0.01 [-0.05; 0.03]	0.671738
TAG51_4_FA15_0	Absolute (nmol)	Cortical thickness	-0.02 [-0.06; 0.01]	0.2223186	0.02 [-0.01; 0.05]	0.297492	0.02 [-0.02; 0.05]	0.445539	0.02 [-0.02; 0.05]	0.48309
TAG51_4_FA18_2	Absolute (nmol)	Cortical thickness	-0.02 [-0.05; 0.01]	0.2768267	0.02 [-0.02; 0.05]	0.414343	0.01 [-0.02; 0.05]	0.495716	0.01 [-0.02; 0.05]	0.618237
TAG52_1_FA18_1	Absolute (nmol)	Cortical thickness	-0.14 [-0.17; -0.1]	0	-0.06 [-0.09; -0.02]	0.0072065	-0.06 [-0.09; -0.02]	0.0067115	-0.05 [-0.09; -0.01]	0.0339334
TAG52_1_FA20_1	Absolute (nmol)	Cortical thickness	-0.15 [-0.18; -0.11]	0	-0.07 [-0.11; -0.04]	0.0002017	-0.07 [-0.11; -0.04]	0.0001501	-0.07 [-0.1; -0.03]	0.0021958
TAG52_2_FA16_1	Absolute (nmol)	Cortical thickness	-0.16 [-0.2; -0.13]	0	-0.06 [-0.1; -0.03]	0.0016055	-0.06 [-0.09; -0.03]	0.0027476	-0.05 [-0.09; -0.02]	0.017516
TAG52_3_FA20_0	Absolute (nmol)	Cortical thickness	-0.09 [-0.12; -0.05]	1.4e-06	-0.03 [-0.07; 0]	0.155808	-0.03 [-0.07; 0.01]	0.159922	-0.03 [-0.07; 0.01]	0.187198
TAG52_3_FA20_1	Absolute (nmol)	Cortical thickness	-0.1 [-0.14; -0.07]	0	-0.04 [-0.08; -0.01]	0.0242419	-0.04 [-0.08; -0.01]	0.0276525	-0.04 [-0.08; -0.01]	0.062205
TAG52_4_FA20_4	Absolute (nmol)	Cortical thickness	-0.18 [-0.21; -0.14]	0	-0.09 [-0.12; -0.06]	4.3e-06	-0.09 [-0.12; -0.06]	3.1e-06	-0.08 [-0.12; -0.05]	0.0001164
TAG52_7_FA16_0	Absolute (nmol)	Cortical thickness	-0.15 [-0.18; -0.11]	0	-0.05 [-0.08; -0.02]	0.0097362	-0.05 [-0.08; -0.02]	0.0077834	-0.05 [-0.08; -0.01]	0.0335992
TAG53_4_FA18_0	Absolute (nmol)	Cortical thickness	-0.05 [-0.09; -0.02]	0.0061421	-0.04 [-0.07; -0.01]	0.0187863	-0.05 [-0.08; -0.02]	0.0043243	-0.05 [-0.08; -0.01]	0.0184195
TAG53_6_FA18_3	Absolute (nmol)	Cortical thickness	-0.04 [-0.08; -0.01]	0.0195515	-0.04 [-0.07; -0.01]	0.0132202	-0.05 [-0.08; -0.02]	0.0071793	-0.05 [-0.08; -0.01]	0.0183742
TAG53_6_FA20_4	Absolute (nmol)	Cortical thickness	-0.13 [-0.16; -0.1]	0	-0.05 [-0.08; -0.02]	0.0115	-0.05 [-0.08; -0.02]	0.0053289	-0.04 [-0.08; -0.01]	0.0358948
TAG54_1_FA18_1	Absolute (nmol)	Cortical thickness	-0.12 [-0.15; -0.08]	0	-0.03 [-0.07; 0]	0.0964078	-0.04 [-0.07; 0]	0.0744523	-0.02 [-0.06; 0.01]	0.354607
TAG54_3_FA16_0	Absolute (nmol)	Cortical thickness	-0.13 [-0.16; -0.09]	0	-0.06 [-0.1; -0.03]	0.0023983	-0.06 [-0.1; -0.03]	0.0023999	-0.06 [-0.1; -0.02]	0.0067448
TAG54_4_FA16_1	Absolute (nmol)	Cortical thickness	-0.13 [-0.16; -0.09]	0	-0.06 [-0.09; -0.02]	0.0025826	-0.06 [-0.09; -0.03]	0.0023524	-0.05 [-0.09; -0.02]	0.0152862
TAG54_4_FA22_4	Absolute (nmol)	Cortical thickness	-0.17 [-0.2; -0.13]	0	-0.09 [-0.12; -0.06]	4.6e-06	-0.09 [-0.12; -0.05]	9.4e-06	-0.09 [-0.12; -0.05]	5.27e-05
TAG54_6_FA16_0	Absolute (nmol)	Cortical thickness	-0.19 [-0.23; -0.16]	0	-0.08 [-0.11; -0.04]	0.0001258	-0.08 [-0.11; -0.05]	6.84e-05	-0.07 [-0.11; -0.04]	0.0011368
TAG54_7_FA18_1	Absolute (nmol)	Cortical thickness	-0.1 [-0.14; -0.07]	0	-0.01 [-0.05; 0.02]	0.475115	-0.02 [-0.05; 0.01]	0.375757	-0.01 [-0.04; 0.03]	0.730789
TAG54_7_FA20_4	Absolute (nmol)	Cortical thickness	-0.15 [-0.18; -0.12]	0	-0.06 [-0.09; -0.03]	0.0013661	-0.06 [-0.09; -0.03]	0.0010129	-0.05 [-0.09; -0.02]	0.0078259
TAG55_3_FA18_2	Absolute (nmol)	Cortical thickness	-0.08 [-0.11; -0.05]	1.04e-05	-0.02 [-0.05; 0.01]	0.345085	-0.02 [-0.05; 0.02]	0.404587	-0.01 [-0.05; 0.02]	0.534575
TAG55_7_FA20_3	Absolute (nmol)	Cortical thickness	-0.08 [-0.12; -0.05]	4.8e-06	-0.08 [-0.11; -0.05]	7.6e-06	-0.08 [-0.11; -0.05]	5.7e-06	-0.08 [-0.11; -0.05]	5.39e-05
TAG56_2_FA18_1	Absolute (nmol)	Cortical thickness	-0.07 [-0.1; -0.03]	0.0001465	-0.02 [-0.05; 0.01]	0.278624	-0.02 [-0.05; 0.01]	0.251479	-0.01 [-0.05; 0.02]	0.56744
TAG56_3_FA20_1	Absolute (nmol)	Cortical thickness	-0.07 [-0.11; -0.04]	8.34e-05	-0.03 [-0.06; 0]	0.106393	-0.03 [-0.07; 0]	0.0815677	-0.02 [-0.06; 0.01]	0.302296
TAG56_3_FA20_2	Absolute (nmol)	Cortical thickness	-0.14 [-0.17; -0.1]	0	-0.06 [-0.09; -0.02]	0.0029543	-0.06 [-0.1; -0.03]	0.0010129	-0.05 [-0.09; -0.01]	0.0225739
TAG56_4_FA20_2	Absolute (nmol)	Cortical thickness	-0.08 [-0.12; -0.05]	2.9e-06	-0.03 [-0.06; 0]	0.089973	-0.03 [-0.07; 0]	0.0756736	-0.03 [-0.06; 0.01]	0.227218
TAG56_5_FA22_5	Absolute (nmol)	Cortical thickness	-0.18 [-0.22; -0.15]	0	-0.07 [-0.11; -0.04]	0.0002444	-0.08 [-0.11; -0.04]	0.0001616	-0.07 [-0.11; -0.03]	0.0014721
TAG56_6_FA22_6	Absolute (nmol)	Cortical thickness	-0.2 [-0.24; -0.17]	0	-0.07 [-0.11; -0.04]	0.000125	-0.08 [-0.11; -0.05]	5.53e-05	-0.07 [-0.11; -0.04]	0.0009178
TAG56_7_FA16_1	Absolute (nmol)	Cortical thickness	-0.17 [-0.21; -0.14]	0	-0.06 [-0.09; -0.03]	0.0019036	-0.05 [-0.08; -0.02]	0.0057427	-0.05 [-0.09; -0.02]	0.0131079
TAG56_7_FA18_1	Absolute (nmol)	Cortical thickness	-0.18 [-0.22; -0.15]	0	-0.07 [-0.1; -0.03]	0.0006597	-0.06 [-0.1; -0.03]	0.0008424	-0.06 [-0.1; -0.03]	0.0041493
TAG56_7_FA18_3	Absolute (nmol)	Cortical thickness	-0.09 [-0.12; -0.06]	5e-07	-0.02 [-0.05; 0.01]	0.243579	-0.03 [-0.06; 0.01]	0.174452	-0.02 [-0.05; 0.01]	0.378014
TAG57_3_FA18_2	Absolute (nmol)	Cortical thickness	-0.12 [-0.15; -0.08]	0	-0.04 [-0.07; -0.01]	0.0190603	-0.03 [-0.06; 0]	0.0636254	-0.04 [-0.07; -0.01]	0.0459489
TAG58_10_FA22_6	Absolute (nmol)	Cortical thickness	-0.15 [-0.19; -0.12]	0	-0.05 [-0.08; -0.02]	0.0047512	-0.05 [-0.08; -0.01]	0.0119574	-0.05 [-0.08; -0.02]	0.0156948
TAG58_5_FA18_1	Absolute (nmol)	Cortical thickness	-0.14 [-0.17; -0.1]	0	-0.07 [-0.11; -0.04]	0.000137	-0.08 [-0.11; -0.04]	8.24e-05	-0.06 [-0.1; -0.03]	0.0037126
TAG58_6_FA16_0	Absolute (nmol)	Cortical thickness	-0.17 [-0.21; -0.14]	0	-0.1 [-0.13; -0.07]	0	-0.1 [-0.13; -0.07]	1e-07	-0.1 [-0.13; -0.06]	2.4e-06
TAG58_6_FA22_5	Absolute (nmol)	Cortical thickness	-0.19 [-0.22; -0.15]	0	-0.08 [-0.11; -0.04]	0.0001309	-0.08 [-0.11; -0.04]	0.0001017	-0.07 [-0.1; -0.03]	0.0019119
TAG58_7_FA16_0	Absolute (nmol)	Cortical thickness	-0.19 [-0.22; -0.16]	0	-0.11 [-0.15; -0.08]	0	-0.11 [-0.14; -0.08]	0	-0.11 [-0.14; -0.07]	1e-07
TAG40_0_FA12_0	Absolute (nmol)	Cortical thickness	-0.02 [-0.05; 0.02]	0.3227329	0 [-0.03; 0.03]	0.938626	0 [-0.03; 0.03]	0.898277	0.01 [-0.02; 0.04]	0.652146
TAG40_0_FA16_0	Absolute (nmol)	Cortical thickness	-0.05 [-0.08; -0.01]	0.0115795	-0.02 [-0.05; 0.02]	0.409195	-0.02 [-0.05; 0.02]	0.405697	-0.01 [-0.04; 0.03]	0.770461
TAG42_0_FA16_0	Absolute (nmol)	Cortical thickness	-0.06 [-0.1; -0.02]	0.0012847	-0.02 [-0.05; 0.01]	0.380136	-0.02 [-0.05; 0.02]	0.390182	-0.01 [-0.05; 0.02]	0.600344
TAG42_1_FA16_1	Absolute (nmol)	Cortical thickness	-0.09 [-0.13; -0.06]	2e-07	-0.04 [-0.07; -0.01]	0.0401058	-0.04 [-0.07; 0]	0.0522225	-0.03 [-0.06; 0.01]	0.196953
TAG42_2_FA12_0	Absolute (nmol)	Cortical thickness	0 [-0.04; 0.03]	0.9447885	0.01 [-0.02; 0.04]	0.728593	0.01 [-0.02; 0.04]	0.65155	0.02 [-0.01; 0.05]	0.369098
TAG44_0_FA12_0	Absolute (nmol)	Cortical thickness	-0.04 [-0.07; 0]	0.0517032	0 [-0.03; 0.04]	0.81843	0 [-0.03; 0.04]	0.821284	0.01 [-0.02; 0.05]	0.658462
TAG44_1_FA14_0	Absolute (nmol)	Cortical thickness	-0.07 [-0.11; -0.04]	4.33e-05	-0.02 [-0.05; 0.01]	0.395124	-0.02 [-0.05; 0.01]	0.274721	-0.01 [-0.04; 0.02]	0.721591
TAG44_1_FA18_1	Absolute (nmol)	Cortical thickness	-0.05 [-0.09; -0.02]	0.002469	-0.01 [-0.04; 0.02]	0.577738	-0.01 [-0.04; 0.02]	0.626518	0 [-0.03; 0.03]	0.949768
TAG46_1_FA14_0	Absolute (nmol)	Cortical thickness	-0.11 [-0.14; -0.07]	0	-0.04 [-0.07; 0]	0.060855	-0.03 [-0.07; 0]	0.0707063	-0.03 [-0.06; 0]	0.166106
TAG47_0_FA16_0	Absolute (nmol)	Cortical thickness	-0.11 [-0.14; -0.07]	0	-0.04 [-0.07; 0]	0.0569407	-0.04 [-0.08; -0.01]	0.019075	-0.03 [-0.07; 0]	0.128296
TAG47_2_FA18_1	Absolute (nmol)	Cortical thickness	-0.08 [-0.12; -0.05]	3.1e-06	-0.01 [-0.05; 0.02]	0.479035	-0.02 [-0.05; 0.01]	0.286732	-0.01 [-0.04; 0.03]	0.770085
TAG48_1_FA18_0	Absolute (nmol)	Cortical thickness	-0.09 [-0.13; -0.06]	4e-07	-0.02 [-0.06; 0.01]	0.230616	-0.02 [-0.05; 0.01]	0.361636	-0.01 [-0.05; 0.02]	0.570748
TAG48_2_FA14_1	Absolute (nmol)	Cortical thickness	-0.12 [-0.16; -0.09]	0	-0.05 [-0.08; -0.01]	0.0172488	-0.04 [-0.08; -0.01]	0.0199325	-0.04 [-0.07; 0]	0.0675537
TAG48_2_FA18_0	Absolute (nmol)	Cortical thickness	-0.06 [-0.1; -0.03]	0.0003332	-0.01 [-0.04; 0.02]	0.651235	0 [-0.04; 0.03]	0.862622	0 [-0.03; 0.03]	0.965696
TAG48_4_FA12_0	Absolute (nmol)	Cortical thickness	-0.01 [-0.04; 0.03]	0.6301901	0.01 [-0.02; 0.04]	0.711596	0.01 [-0.03; 0.04]	0.763074	0.01 [-0.02; 0.05]	0.569008
TAG48_4_FA18_3	Absolute (nmol)	Cortical thickness	-0.08 [-0.11; -0.04]	2.39e-05	-0.02 [-0.05; 0.01]	0.39152	-0.02 [-0.05; 0.01]	0.319825	-0.01 [-0.04; 0.02]	0.721122
TAG49_0_FA15_0	Absolute (nmol)	Cortical thickness	-0.1 [-0.14; -0.07]	0	-0.03 [-0.06; 0.01]	0.20307	-0.03 [-0.06; 0]	0.111203	-0.02 [-0.06; 0.01]	0.329087
TAG49_3_FA18_2	Absolute (nmol)	Cortical thickness	-0.08 [-0.11; -0.04]	2.92e-05	-0.01 [-0.04; 0.02]	0.678231	-0.01 [-0.05; 0.02]	0.523396	-0.01 [-0.04; 0.03]	0.701781
TAG50_0_FA14_0	Absolute (nmol)	Cortical thickness	-0.1 [-0.13; -0.06]	0	-0.02 [-0.05; 0.01]	0.284877	-0.02 [-0.05; 0.01]	0.28417	-0.02 [-0.05; 0.02]	0.493373
TAG50_3_FA14_0	Absolute (nmol)	Cortical thickness	-0.05 [-0.08; -0.01]	0.0068691	0 [-0.04; 0.03]	0.84599	-0.01 [-0.04; 0.03]	0.788596	0 [-0.04; 0.04]	0.978016
TAG50_3_FA18_0	Absolute (nmol)	Cortical thickness	-0.1 [-0.13; -0.06]	0	-0.02 [-0.06; 0.01]	0.227265	-0.02 [-0.06; 0.01]	0.264912	-0.02 [-0.05; 0.02]	0.502718
TAG51_0_FA17_0	Absolute (nmol)	Cortical thickness	-0.14 [-0.17; -0.1]	0	-0.04 [-0.08; -0.01]	0.0298958	-0.05 [-0.08; -0.01]	0.0166379	-0.04 [-0.07; 0]	0.0688873
TAG51_1_FA16_0	Absolute (nmol)	Cortical thickness	-0.14 [-0.17; -0.11]	0	-0.05 [-0.08; -0.01]	0.0199891	-0.05 [-0.08; -0.01]	0.0146274	-0.04 [-0.08; -0.01]	0.0558736
TAG51_3_FA16_0	Absolute (nmol)	Cortical thickness	-0.1 [-0.13; -0.06]	1e-07	-0.03 [-0.06; 0.01]	0.169732	-0.03 [-0.06; 0.01]	0.17281	-0.04 [-0.07; 0]	0.10887
TAG51_3_FA18_3	Absolute (nmol)	Cortical thickness	-0.11 [-0.14; -0.08]	0	-0.02 [-0.06; 0.01]	0.230616	-0.03 [-0.06; 0]	0.132307	-0.02 [-0.06; 0.01]	0.354607
TAG51_4_FA20_4	Absolute (nmol)	Cortical thickness	-0.1 [-0.14; -0.07]	0	-0.02 [-0.05; 0.01]	0.261168	-0.03 [-0.06; 0]	0.10759	-0.02 [-0.05; 0.02]	0.438926
TAG52_0_FA16_0	Absolute (nmol)	Cortical thickness	-0.15 [-0.18; -0.11]	0	-0.05 [-0.09; -0.02]	0.0061308	-0.05 [-0.09; -0.02]	0.0073241	-0.05 [-0.08; -0.01]	0.0300456
TAG52_1_FA18_0	Absolute (nmol)	Cortical thickness	-0.15 [-0.18; -0.12]	0	-0.06 [-0.1; -0.03]	0.0024756	-0.06 [-0.09; -0.02]	0.0037619	-0.05 [-0.09; -0.02]	0.0178376
TAG52_2_FA14_0	Absolute (nmol)	Cortical thickness	-0.1 [-0.13; -0.06]	1e-07	-0.03 [-0.07; 0]	0.0885448	-0.04 [-0.07; 0]	0.070935	-0.03 [-0.06; 0.01]	0.191969
TAG52_2_FA16_0	Absolute (nmol)	Cortical thickness	-0.13 [-0.16; -0.09]	0	-0.05 [-0.08; -0.01]	0.0215156	-0.05 [-0.09; -0.02]	0.0143714	-0.04 [-0.08; -0.01]	0.0611751
TAG52_2_FA20_1	Absolute (nmol)	Cortical thickness	-0.15 [-0.18; -0.11]	0	-0.07 [-0.1; -0.04]	0.0004545	-0.07 [-0.1; -0.04]	0.0004686	-0.06 [-0.1; -0.03]	0.0036224
TAG52_3_FA22_1	Absolute (nmol)	Cortical thickness	-0.1 [-0.13; -0.06]	1e-07	-0.04 [-0.08; 0]	0.0573297	-0.04 [-0.07; 0]	0.070935	-0.04 [-0.08; 0]	0.0861938
TAG52_5_FA18_3	Absolute (nmol)	Cortical thickness	-0.08 [-0.12; -0.05]	4.4e-06	-0.02 [-0.05; 0.01]	0.280974	-0.03 [-0.06; 0.01]	0.190779	-0.02 [-0.06; 0.01]	0.356105
TAG52_5_FA20_4	Absolute (nmol)	Cortical thickness	-0.17 [-0.2; -0.14]	0	-0.08 [-0.11; -0.04]	6.03e-05	-0.08 [-0.11; -0.05]	4.08e-05	-0.07 [-0.1; -0.04]	0.0008725
TAG52_5_FA20_5	Absolute (nmol)	Cortical thickness	-0.19 [-0.22; -0.16]	0	-0.06 [-0.09; -0.03]	0.0015757	-0.06 [-0.09; -0.03]	0.0016134	-0.05 [-0.08; -0.01]	0.0221904
TAG52_6_FA20_5	Absolute (nmol)	Cortical thickness	-0.19 [-0.22; -0.16]	0	-0.05 [-0.08; -0.02]	0.0058614	-0.05 [-0.09; -0.02]	0.0050812	-0.04 [-0.08; -0.01]	0.0467082
TAG52_8_FA18_2	Absolute (nmol)	Cortical thickness	-0.11 [-0.14; -0.08]	0	-0.03 [-0.06; 0.01]	0.220784	-0.03 [-0.06; 0.01]	0.187561	-0.03 [-0.06; 0.01]	0.287554
TAG53_1_FA17_0	Absolute (nmol)	Cortical thickness	-0.12 [-0.16; -0.09]	0	-0.02 [-0.06; 0.01]	0.323482	-0.02 [-0.06; 0.01]	0.28417	-0.02 [-0.05; 0.02]	0.55147
TAG53_2_FA18_0	Absolute (nmol)	Cortical thickness	-0.14 [-0.17; -0.1]	0	-0.03 [-0.07; 0]	0.0979092	-0.04 [-0.07; 0]	0.0658798	-0.03 [-0.07; 0.01]	0.215543
TAG53_2_FA18_2	Absolute (nmol)	Cortical thickness	-0.1 [-0.14; -0.07]	0	-0.02 [-0.05; 0.02]	0.454288	-0.02 [-0.05; 0.01]	0.333155	-0.01 [-0.05; 0.02]	0.599452
TAG53_3_FA18_0	Absolute (nmol)	Cortical thickness	-0.03 [-0.07; 0.01]	0.1233621	-0.03 [-0.07; 0]	0.0676115	-0.04 [-0.08; -0.01]	0.0174395	-0.02 [-0.06; 0.01]	0.255985
TAG53_4_FA18_3	Absolute (nmol)	Cortical thickness	-0.09 [-0.12; -0.05]	7e-07	0 [-0.03; 0.03]	0.994548	-0.01 [-0.04; 0.03]	0.806667	0 [-0.03; 0.04]	0.962414
TAG53_5_FA18_3	Absolute (nmol)	Cortical thickness	-0.07 [-0.11; -0.04]	4.38e-05	0 [-0.03; 0.04]	0.828924	0 [-0.03; 0.03]	0.928157	0 [-0.03; 0.04]	0.926249
TAG53_5_FA20_4	Absolute (nmol)	Cortical thickness	-0.15 [-0.19; -0.12]	0	-0.05 [-0.09; -0.02]	0.006262	-0.06 [-0.09; -0.02]	0.0030083	-0.05 [-0.08; -0.01]	0.0225788
TAG54_0_FA16_0	Absolute (nmol)	Cortical thickness	-0.13 [-0.16; -0.09]	0	-0.04 [-0.07; -0.01]	0.0421595	-0.04 [-0.07; -0.01]	0.0348314	-0.03 [-0.07; 0]	0.121534
TAG54_2_FA16_0	Absolute (nmol)	Cortical thickness	-0.14 [-0.18; -0.11]	0	-0.07 [-0.11; -0.04]	0.0004365	-0.07 [-0.11; -0.04]	0.0004719	-0.07 [-0.1; -0.03]	0.0028284
TAG54_4_FA16_0	Absolute (nmol)	Cortical thickness	-0.14 [-0.17; -0.1]	0	-0.07 [-0.1; -0.03]	0.0013661	-0.07 [-0.1; -0.03]	0.0011112	-0.06 [-0.1; -0.03]	0.0049039
TAG54_5_FA16_1	Absolute (nmol)	Cortical thickness	-0.15 [-0.19; -0.12]	0	-0.06 [-0.1; -0.03]	0.0009421	-0.06 [-0.1; -0.03]	0.0008898	-0.06 [-0.09; -0.02]	0.008158
TAG54_5_FA18_1	Absolute (nmol)	Cortical thickness	-0.03 [-0.06; 0.01]	0.1190762	0 [-0.03; 0.03]	0.928749	0 [-0.03; 0.03]	0.917935	0 [-0.03; 0.04]	0.868273
TAG54_5_FA20_3	Absolute (nmol)	Cortical thickness	-0.13 [-0.16; -0.09]	0	-0.05 [-0.08; -0.02]	0.0062253	-0.05 [-0.09; -0.02]	0.0046578	-0.05 [-0.08; -0.01]	0.0221904
TAG54_6_FA16_1	Absolute (nmol)	Cortical thickness	-0.19 [-0.22; -0.16]	0	-0.08 [-0.11; -0.05]	3.63e-05	-0.08 [-0.11; -0.05]	2.78e-05	-0.07 [-0.11; -0.04]	0.0004627
TAG54_6_FA18_3	Absolute (nmol)	Cortical thickness	-0.01 [-0.05; 0.02]	0.5646357	0.01 [-0.02; 0.05]	0.445606	0.01 [-0.02; 0.04]	0.474055	0.01 [-0.02; 0.05]	0.516782
TAG54_8_FA18_3	Absolute (nmol)	Cortical thickness	-0.03 [-0.07; 0]	0.0734638	0.01 [-0.02; 0.04]	0.719959	0 [-0.03; 0.03]	0.918827	0.01 [-0.03; 0.04]	0.784176
TAG54_8_FA20_4	Absolute (nmol)	Cortical thickness	-0.15 [-0.18; -0.12]	0	-0.06 [-0.09; -0.03]	0.0004916	-0.06 [-0.09; -0.03]	0.0012081	-0.06 [-0.09; -0.03]	0.0022194
TAG55_2_FA18_2	Absolute (nmol)	Cortical thickness	-0.13 [-0.16; -0.09]	0	-0.04 [-0.07; -0.01]	0.0429636	-0.03 [-0.06; 0]	0.0875027	-0.03 [-0.07; 0]	0.105396
TAG55_8_FA20_4	Absolute (nmol)	Cortical thickness	-0.08 [-0.12; -0.05]	6.4e-06	-0.08 [-0.11; -0.05]	1.04e-05	-0.08 [-0.11; -0.05]	7.3e-06	-0.09 [-0.13; -0.06]	9e-07
TAG56_4_FA18_1	Absolute (nmol)	Cortical thickness	-0.08 [-0.12; -0.05]	6.1e-06	-0.03 [-0.07; 0]	0.0746626	-0.04 [-0.07; -0.01]	0.0394203	-0.03 [-0.06; 0.01]	0.228376
TAG56_4_FA18_2	Absolute (nmol)	Cortical thickness	-0.04 [-0.07; -0.01]	0.0294388	-0.02 [-0.05; 0.01]	0.311858	-0.02 [-0.06; 0.01]	0.19972	-0.02 [-0.05; 0.02]	0.484605
TAG56_4_FA20_3	Absolute (nmol)	Cortical thickness	-0.16 [-0.19; -0.12]	0	-0.06 [-0.09; -0.02]	0.0032251	-0.06 [-0.09; -0.02]	0.0043573	-0.05 [-0.09; -0.01]	0.0233778
TAG56_6_FA18_3	Absolute (nmol)	Cortical thickness	-0.07 [-0.1; -0.03]	0.0001922	-0.02 [-0.05; 0.01]	0.30706	-0.02 [-0.06; 0.01]	0.200951	-0.02 [-0.05; 0.02]	0.464392
TAG56_7_FA16_0	Absolute (nmol)	Cortical thickness	-0.18 [-0.21; -0.14]	0	-0.06 [-0.09; -0.03]	0.0021253	-0.06 [-0.09; -0.03]	0.0021939	-0.06 [-0.09; -0.02]	0.0070013
TAG56_7_FA18_0	Absolute (nmol)	Cortical thickness	-0.18 [-0.21; -0.14]	0	-0.05 [-0.08; -0.02]	0.0103971	-0.05 [-0.08; -0.02]	0.0108858	-0.04 [-0.08; -0.01]	0.0593162
TAG56_7_FA20_4	Absolute (nmol)	Cortical thickness	-0.09 [-0.12; -0.05]	1e-06	-0.04 [-0.07; -0.01]	0.0488084	-0.04 [-0.07; -0.01]	0.0361425	-0.03 [-0.07; 0]	0.10271
TAG56_8_FA20_5	Absolute (nmol)	Cortical thickness	-0.13 [-0.16; -0.1]	0	-0.02 [-0.05; 0.01]	0.278421	-0.01 [-0.05; 0.02]	0.446732	-0.01 [-0.05; 0.02]	0.502718
TAG58_10_FA22_5	Absolute (nmol)	Cortical thickness	-0.14 [-0.17; -0.1]	0	-0.09 [-0.12; -0.06]	7e-07	-0.08 [-0.11; -0.05]	2.4e-06	-0.09 [-0.12; -0.06]	2.2e-06
TAG58_2_FA18_1	Absolute (nmol)	Cortical thickness	-0.05 [-0.08; -0.01]	0.0096275	-0.02 [-0.05; 0.02]	0.414343	-0.01 [-0.04; 0.02]	0.600248	-0.01 [-0.04; 0.03]	0.810822
TAG58_6_FA18_1	Absolute (nmol)	Cortical thickness	-0.15 [-0.19; -0.12]	0	-0.07 [-0.1; -0.04]	0.0002444	-0.07 [-0.11; -0.04]	0.0001783	-0.06 [-0.1; -0.03]	0.0040552
TAG58_8_FA18_2	Absolute (nmol)	Cortical thickness	-0.12 [-0.15; -0.08]	0	-0.04 [-0.07; -0.01]	0.0299966	-0.04 [-0.07; -0.01]	0.0388847	-0.04 [-0.07; 0]	0.0654657
TAG58_8_FA22_5	Absolute (nmol)	Cortical thickness	-0.1 [-0.13; -0.06]	0	-0.04 [-0.08; -0.01]	0.0130754	-0.04 [-0.07; -0.01]	0.0146664	-0.04 [-0.08; -0.01]	0.0307607
TAG60_10_FA22_5	Absolute (nmol)	Cortical thickness	-0.21 [-0.25; -0.18]	0	-0.13 [-0.16; -0.1]	0	-0.13 [-0.16; -0.1]	0	-0.13 [-0.17; -0.1]	0
TAG60_10_FA22_6	Absolute (nmol)	Cortical thickness	-0.23 [-0.26; -0.19]	0	-0.1 [-0.13; -0.07]	1e-07	-0.09 [-0.12; -0.06]	4e-07	-0.1 [-0.13; -0.06]	1.2e-06
TAG44_1_FA16_0	Absolute (nmol)	Cortical thickness	-0.1 [-0.13; -0.06]	0	-0.03 [-0.06; 0]	0.0825447	-0.03 [-0.06; 0]	0.0797022	-0.03 [-0.06; 0.01]	0.232093
TAG45_0_FA15_0	Absolute (nmol)	Cortical thickness	-0.08 [-0.12; -0.05]	5.5e-06	-0.02 [-0.05; 0.01]	0.34894	-0.02 [-0.06; 0.01]	0.202763	-0.01 [-0.05; 0.02]	0.533411
TAG46_1_FA12_0	Absolute (nmol)	Cortical thickness	-0.08 [-0.11; -0.05]	7.3e-06	-0.02 [-0.05; 0.01]	0.304178	-0.02 [-0.05; 0.01]	0.354008	-0.01 [-0.04; 0.02]	0.667277
TAG46_2_FA16_1	Absolute (nmol)	Cortical thickness	-0.12 [-0.15; -0.09]	0	-0.04 [-0.07; -0.01]	0.0206788	-0.04 [-0.07; -0.01]	0.0251876	-0.03 [-0.07; 0]	0.106554
TAG46_2_FA18_2	Absolute (nmol)	Cortical thickness	-0.05 [-0.09; -0.02]	0.0030835	-0.01 [-0.04; 0.02]	0.59976	-0.01 [-0.04; 0.03]	0.744983	0 [-0.04; 0.03]	0.87419
TAG46_4_FA18_2	Absolute (nmol)	Cortical thickness	-0.04 [-0.07; 0]	0.0506397	-0.01 [-0.04; 0.02]	0.584071	-0.01 [-0.04; 0.02]	0.631465	0 [-0.04; 0.03]	0.854279
TAG47_0_FA17_0	Absolute (nmol)	Cortical thickness	-0.1 [-0.13; -0.06]	1e-07	-0.03 [-0.06; 0]	0.0910929	-0.04 [-0.07; -0.01]	0.0397402	-0.03 [-0.06; 0.01]	0.196797
TAG47_1_FA14_0	Absolute (nmol)	Cortical thickness	-0.09 [-0.12; -0.05]	1.9e-06	-0.02 [-0.05; 0.01]	0.339644	-0.02 [-0.06; 0.01]	0.224301	-0.02 [-0.05; 0.02]	0.51665
TAG47_1_FA17_0	Absolute (nmol)	Cortical thickness	-0.08 [-0.12; -0.05]	3.9e-06	-0.02 [-0.05; 0.01]	0.383273	-0.02 [-0.05; 0.01]	0.26619	-0.01 [-0.04; 0.02]	0.674997
TAG48_4_FA16_1	Absolute (nmol)	Cortical thickness	-0.11 [-0.14; -0.08]	0	-0.03 [-0.06; 0]	0.107621	-0.03 [-0.07; 0]	0.0800202	-0.02 [-0.06; 0.01]	0.265839
TAG48_4_FA20_4	Absolute (nmol)	Cortical thickness	-0.09 [-0.13; -0.06]	2e-07	-0.03 [-0.06; 0]	0.131455	-0.03 [-0.06; 0]	0.11542	-0.02 [-0.05; 0.01]	0.322594
TAG48_5_FA18_3	Absolute (nmol)	Cortical thickness	-0.04 [-0.07; 0]	0.0333813	0 [-0.03; 0.03]	0.958506	0 [-0.03; 0.03]	0.980521	0.01 [-0.03; 0.04]	0.813082
TAG49_1_FA16_0	Absolute (nmol)	Cortical thickness	-0.12 [-0.15; -0.08]	0	-0.04 [-0.07; 0]	0.0570266	-0.04 [-0.08; -0.01]	0.0343851	-0.03 [-0.07; 0]	0.121195
TAG49_2_FA15_0	Absolute (nmol)	Cortical thickness	-0.1 [-0.13; -0.06]	0	-0.02 [-0.06; 0.01]	0.288071	-0.03 [-0.06; 0.01]	0.177698	-0.02 [-0.06; 0.01]	0.360201
TAG50_0_FA18_0	Absolute (nmol)	Cortical thickness	-0.14 [-0.18; -0.11]	0	-0.06 [-0.09; -0.03]	0.0017892	-0.06 [-0.09; -0.03]	0.002627	-0.05 [-0.09; -0.02]	0.0124279
TAG50_1_FA16_0	Absolute (nmol)	Cortical thickness	-0.15 [-0.18; -0.11]	0	-0.07 [-0.1; -0.04]	0.0005376	-0.07 [-0.1; -0.03]	0.001023	-0.06 [-0.1; -0.03]	0.0045055
TAG50_1_FA18_1	Absolute (nmol)	Cortical thickness	-0.14 [-0.17; -0.11]	0	-0.07 [-0.1; -0.03]	0.0011458	-0.06 [-0.1; -0.03]	0.0019002	-0.06 [-0.1; -0.02]	0.0086233
TAG50_2_FA16_1	Absolute (nmol)	Cortical thickness	-0.16 [-0.2; -0.13]	0	-0.08 [-0.11; -0.04]	9.85e-05	-0.07 [-0.11; -0.04]	0.0002108	-0.07 [-0.1; -0.03]	0.001687
TAG50_2_FA18_2	Absolute (nmol)	Cortical thickness	-0.12 [-0.16; -0.09]	0	-0.06 [-0.1; -0.03]	0.0025533	-0.06 [-0.1; -0.03]	0.002464	-0.06 [-0.1; -0.02]	0.009858
TAG48_3_FA14_1	Absolute (nmol)	Cortical thickness	-0.11 [-0.14; -0.08]	0	-0.04 [-0.07; 0]	0.0561838	-0.04 [-0.07; -0.01]	0.033264	-0.03 [-0.06; 0]	0.169555
TAG48_3_FA16_0	Absolute (nmol)	Cortical thickness	-0.1 [-0.14; -0.07]	0	-0.03 [-0.07; 0]	0.0869874	-0.03 [-0.07; 0]	0.0741748	-0.03 [-0.06; 0.01]	0.190074
TAG50_3_FA16_1	Absolute (nmol)	Cortical thickness	-0.15 [-0.18; -0.12]	0	-0.07 [-0.1; -0.03]	0.0006293	-0.07 [-0.1; -0.03]	0.0006917	-0.06 [-0.09; -0.02]	0.0051856
TAG50_3_FA18_2	Absolute (nmol)	Cortical thickness	-0.11 [-0.14; -0.07]	0	-0.04 [-0.08; -0.01]	0.0309558	-0.04 [-0.08; -0.01]	0.0256544	-0.04 [-0.07; 0]	0.0874164
TAG50_4_FA14_1	Absolute (nmol)	Cortical thickness	-0.06 [-0.1; -0.03]	0.0005662	-0.01 [-0.04; 0.02]	0.607797	-0.01 [-0.04; 0.02]	0.636347	0 [-0.04; 0.03]	0.935468
TAG50_4_FA18_1	Absolute (nmol)	Cortical thickness	-0.08 [-0.11; -0.04]	2.52e-05	-0.01 [-0.05; 0.02]	0.566702	-0.01 [-0.05; 0.02]	0.47163	0 [-0.04; 0.03]	0.866502
TAG50_5_FA14_1	Absolute (nmol)	Cortical thickness	-0.07 [-0.1; -0.03]	0.0001711	-0.02 [-0.05; 0.02]	0.418181	-0.02 [-0.05; 0.01]	0.335416	-0.01 [-0.05; 0.02]	0.599452
TAG50_5_FA16_1	Absolute (nmol)	Cortical thickness	-0.15 [-0.18; -0.11]	0	-0.05 [-0.08; -0.02]	0.0054878	-0.05 [-0.08; -0.02]	0.0057033	-0.05 [-0.08; -0.01]	0.0300004
TAG51_1_FA18_1	Absolute (nmol)	Cortical thickness	-0.12 [-0.15; -0.09]	0	-0.03 [-0.07; 0]	0.131137	-0.04 [-0.07; 0]	0.082114	-0.03 [-0.06; 0.01]	0.238254
TAG52_0_FA18_0	Absolute (nmol)	Cortical thickness	-0.15 [-0.18; -0.11]	0	-0.06 [-0.09; -0.02]	0.0044913	-0.06 [-0.09; -0.02]	0.0057365	-0.05 [-0.09; -0.01]	0.022899
TAG52_1_FA20_0	Absolute (nmol)	Cortical thickness	-0.11 [-0.15; -0.08]	0	-0.04 [-0.07; -0.01]	0.0506515	-0.04 [-0.07; -0.01]	0.0242445	-0.04 [-0.07; 0]	0.0859208
TAG52_2_FA18_1	Absolute (nmol)	Cortical thickness	-0.12 [-0.16; -0.09]	0	-0.04 [-0.08; -0.01]	0.0362082	-0.05 [-0.08; -0.01]	0.0229442	-0.04 [-0.08; 0]	0.0969412
TAG52_2_FA18_2	Absolute (nmol)	Cortical thickness	-0.11 [-0.15; -0.08]	0	-0.05 [-0.08; -0.01]	0.0316447	-0.05 [-0.08; -0.01]	0.0313476	-0.04 [-0.08; -0.01]	0.0602098
TAG52_3_FA16_1	Absolute (nmol)	Cortical thickness	-0.12 [-0.15; -0.09]	0	-0.04 [-0.07; -0.01]	0.0431875	-0.04 [-0.07; 0]	0.0724782	-0.03 [-0.07; 0]	0.166106
TAG52_3_FA18_3	Absolute (nmol)	Cortical thickness	-0.12 [-0.16; -0.09]	0	-0.04 [-0.07; 0]	0.0681424	-0.04 [-0.08; -0.01]	0.0448013	-0.03 [-0.07; 0]	0.160314
TAG52_4_FA18_1	Absolute (nmol)	Cortical thickness	-0.09 [-0.13; -0.06]	2e-07	-0.02 [-0.06; 0.01]	0.244851	-0.03 [-0.06; 0.01]	0.215917	-0.02 [-0.06; 0.01]	0.356105
TAG52_4_FA20_2	Absolute (nmol)	Cortical thickness	-0.09 [-0.12; -0.05]	9e-07	-0.03 [-0.07; 0]	0.0721991	-0.03 [-0.07; 0]	0.0741432	-0.03 [-0.06; 0]	0.172071
TAG52_4_FA20_3	Absolute (nmol)	Cortical thickness	-0.14 [-0.18; -0.11]	0	-0.06 [-0.09; -0.03]	0.0019036	-0.06 [-0.09; -0.03]	0.0011905	-0.05 [-0.09; -0.02]	0.015332
TAG52_5_FA14_0	Absolute (nmol)	Cortical thickness	-0.12 [-0.15; -0.08]	0	-0.04 [-0.07; 0]	0.0676115	-0.04 [-0.07; -0.01]	0.0511272	-0.03 [-0.07; 0]	0.169436
TAG52_5_FA20_3	Absolute (nmol)	Cortical thickness	-0.11 [-0.14; -0.07]	0	-0.04 [-0.07; -0.01]	0.0403958	-0.04 [-0.07; -0.01]	0.0222394	-0.03 [-0.07; 0]	0.1336
TAG53_4_FA20_4	Absolute (nmol)	Cortical thickness	-0.17 [-0.2; -0.13]	0	-0.06 [-0.1; -0.03]	0.0008867	-0.07 [-0.1; -0.04]	0.0002611	-0.06 [-0.09; -0.03]	0.0046377
TAG53_6_FA18_1	Absolute (nmol)	Cortical thickness	-0.09 [-0.12; -0.05]	1.6e-06	-0.08 [-0.11; -0.05]	6.3e-06	-0.08 [-0.11; -0.05]	2.8e-06	-0.09 [-0.12; -0.06]	3.4e-06
TAG54_2_FA20_0	Absolute (nmol)	Cortical thickness	-0.1 [-0.13; -0.06]	0	-0.04 [-0.07; 0]	0.0698631	-0.04 [-0.07; 0]	0.0544748	-0.04 [-0.07; 0]	0.101628
TAG54_3_FA18_1	Absolute (nmol)	Cortical thickness	-0.05 [-0.08; -0.01]	0.0097046	0 [-0.04; 0.03]	0.929979	0 [-0.04; 0.03]	0.937354	0.01 [-0.03; 0.04]	0.735155
TAG54_4_FA18_0	Absolute (nmol)	Cortical thickness	-0.07 [-0.1; -0.03]	0.0001199	-0.01 [-0.05; 0.02]	0.496987	-0.02 [-0.05; 0.01]	0.349211	-0.01 [-0.05; 0.02]	0.650799
TAG54_4_FA20_2	Absolute (nmol)	Cortical thickness	-0.11 [-0.15; -0.08]	0	-0.06 [-0.09; -0.02]	0.0034775	-0.06 [-0.09; -0.03]	0.0028476	-0.06 [-0.09; -0.02]	0.008158
TAG54_4_FA20_3	Absolute (nmol)	Cortical thickness	-0.15 [-0.19; -0.12]	0	-0.07 [-0.1; -0.03]	0.0009727	-0.07 [-0.1; -0.03]	0.0007124	-0.06 [-0.1; -0.02]	0.0066603
TAG54_5_FA18_2	Absolute (nmol)	Cortical thickness	0.01 [-0.03; 0.04]	0.6530199	0.01 [-0.02; 0.04]	0.58313	0.01 [-0.03; 0.04]	0.757304	0.01 [-0.02; 0.04]	0.667277
TAG54_6_FA20_4	Absolute (nmol)	Cortical thickness	-0.15 [-0.18; -0.12]	0	-0.07 [-0.1; -0.03]	0.0004771	-0.07 [-0.1; -0.04]	0.0002706	-0.06 [-0.1; -0.03]	0.0028993
TAG55_5_FA18_1	Absolute (nmol)	Cortical thickness	-0.11 [-0.15; -0.08]	0	-0.03 [-0.06; 0]	0.128645	-0.04 [-0.07; 0]	0.0722619	-0.02 [-0.06; 0.01]	0.337849
TAG55_5_FA18_2	Absolute (nmol)	Cortical thickness	-0.03 [-0.06; 0.01]	0.1151532	0 [-0.04; 0.03]	0.847979	0 [-0.03; 0.03]	0.884434	0 [-0.03; 0.03]	0.965696
TAG55_5_FA20_4	Absolute (nmol)	Cortical thickness	-0.16 [-0.2; -0.13]	0	-0.04 [-0.08; -0.01]	0.0232456	-0.05 [-0.08; -0.02]	0.0119574	-0.04 [-0.08; 0]	0.0651465
TAG55_6_FA18_1	Absolute (nmol)	Cortical thickness	-0.09 [-0.12; -0.05]	8e-07	-0.02 [-0.05; 0.02]	0.418606	-0.02 [-0.05; 0.01]	0.362878	-0.01 [-0.04; 0.02]	0.658319
TAG55_7_FA18_1	Absolute (nmol)	Cortical thickness	-0.12 [-0.15; -0.09]	0	-0.03 [-0.07; 0]	0.0854545	-0.04 [-0.07; 0]	0.0722096	-0.03 [-0.07; 0]	0.133739
TAG55_7_FA20_4	Absolute (nmol)	Cortical thickness	-0.08 [-0.12; -0.05]	5.6e-06	-0.09 [-0.12; -0.06]	1e-07	-0.1 [-0.13; -0.07]	0	-0.1 [-0.14; -0.07]	0
TAG56_4_FA22_4	Absolute (nmol)	Cortical thickness	-0.17 [-0.2; -0.14]	0	-0.09 [-0.13; -0.06]	4.3e-06	-0.09 [-0.13; -0.06]	4e-06	-0.09 [-0.13; -0.05]	4.76e-05
TAG56_5_FA18_0	Absolute (nmol)	Cortical thickness	-0.16 [-0.2; -0.13]	0	-0.06 [-0.09; -0.02]	0.0050729	-0.05 [-0.09; -0.02]	0.0063531	-0.05 [-0.09; -0.01]	0.0272804
TAG56_5_FA18_1	Absolute (nmol)	Cortical thickness	-0.12 [-0.15; -0.08]	0	-0.04 [-0.08; -0.01]	0.0267242	-0.05 [-0.08; -0.01]	0.0186842	-0.04 [-0.07; 0]	0.10271
TAG56_6_FA18_0	Absolute (nmol)	Cortical thickness	-0.17 [-0.2; -0.13]	0	-0.06 [-0.09; -0.02]	0.003573	-0.06 [-0.09; -0.02]	0.0047138	-0.05 [-0.09; -0.01]	0.0226834
TAG56_6_FA22_4	Absolute (nmol)	Cortical thickness	-0.11 [-0.15; -0.08]	0	-0.04 [-0.08; -0.01]	0.0227504	-0.04 [-0.08; -0.01]	0.0287045	-0.04 [-0.08; -0.01]	0.0598288
TAG56_8_FA16_0	Absolute (nmol)	Cortical thickness	-0.16 [-0.2; -0.13]	0	-0.06 [-0.09; -0.02]	0.0037569	-0.05 [-0.09; -0.02]	0.0053605	-0.05 [-0.09; -0.02]	0.0100193
TAG56_8_FA18_3	Absolute (nmol)	Cortical thickness	-0.1 [-0.14; -0.07]	0	-0.02 [-0.05; 0.01]	0.301761	-0.02 [-0.05; 0.01]	0.27327	-0.02 [-0.05; 0.02]	0.423711
TAG56_9_FA20_5	Absolute (nmol)	Cortical thickness	-0.13 [-0.16; -0.1]	0	-0.02 [-0.05; 0.01]	0.215435	-0.02 [-0.05; 0.01]	0.254051	-0.02 [-0.05; 0.01]	0.379342
TAG58_7_FA18_2	Absolute (nmol)	Cortical thickness	-0.11 [-0.15; -0.08]	0	-0.05 [-0.08; -0.02]	0.0119192	-0.05 [-0.08; -0.01]	0.0159456	-0.05 [-0.08; -0.01]	0.0274251
TAG58_9_FA20_4	Absolute (nmol)	Cortical thickness	-0.17 [-0.2; -0.13]	0	-0.07 [-0.1; -0.04]	0.0001191	-0.06 [-0.09; -0.03]	0.0003736	-0.07 [-0.1; -0.03]	0.0008725
TAG42_0_FA14_0	Absolute (nmol)	Cortical thickness	-0.06 [-0.09; -0.03]	0.0008745	-0.02 [-0.05; 0.02]	0.429246	-0.02 [-0.05; 0.01]	0.333528	-0.01 [-0.04; 0.02]	0.623766
TAG42_1_FA12_0	Absolute (nmol)	Cortical thickness	-0.04 [-0.07; 0]	0.0468973	0 [-0.03; 0.03]	0.839484	-0.01 [-0.04; 0.02]	0.763074	0.01 [-0.02; 0.04]	0.750112
TAG44_0_FA16_0	Absolute (nmol)	Cortical thickness	-0.09 [-0.12; -0.05]	1.1e-06	-0.03 [-0.06; 0]	0.0778637	-0.03 [-0.06; 0]	0.0850125	-0.03 [-0.06; 0.01]	0.223893
TAG44_1_FA14_1	Absolute (nmol)	Cortical thickness	-0.09 [-0.12; -0.06]	6e-07	-0.03 [-0.06; 0]	0.135618	-0.03 [-0.06; 0]	0.08868	-0.02 [-0.06; 0.01]	0.279661
TAG44_2_FA16_1	Absolute (nmol)	Cortical thickness	-0.11 [-0.14; -0.07]	0	-0.03 [-0.07; 0]	0.0602741	-0.04 [-0.07; 0]	0.0536792	-0.02 [-0.06; 0.01]	0.270608
TAG46_1_FA18_0	Absolute (nmol)	Cortical thickness	-0.07 [-0.1; -0.03]	0.000139	-0.02 [-0.05; 0.01]	0.376294	-0.02 [-0.05; 0.02]	0.438341	-0.01 [-0.04; 0.03]	0.728487
TAG46_2_FA12_0	Absolute (nmol)	Cortical thickness	-0.07 [-0.11; -0.04]	4.34e-05	-0.02 [-0.05; 0.01]	0.314781	-0.02 [-0.05; 0.01]	0.38393	-0.01 [-0.04; 0.02]	0.661916
TAG46_2_FA14_0	Absolute (nmol)	Cortical thickness	-0.08 [-0.12; -0.05]	5.4e-06	-0.02 [-0.05; 0.01]	0.259281	-0.02 [-0.06; 0.01]	0.194977	-0.02 [-0.05; 0.02]	0.479225
TAG46_2_FA18_1	Absolute (nmol)	Cortical thickness	-0.07 [-0.11; -0.04]	3.61e-05	-0.02 [-0.05; 0.01]	0.266469	-0.02 [-0.05; 0.01]	0.284845	-0.01 [-0.04; 0.02]	0.650658
TAG46_3_FA12_0	Absolute (nmol)	Cortical thickness	-0.06 [-0.1; -0.03]	0.0005517	-0.01 [-0.04; 0.02]	0.577366	-0.01 [-0.05; 0.02]	0.495716	0 [-0.03; 0.03]	0.947204
TAG46_3_FA18_3	Absolute (nmol)	Cortical thickness	-0.06 [-0.09; -0.02]	0.002034	-0.01 [-0.04; 0.02]	0.684555	-0.01 [-0.04; 0.03]	0.751307	0 [-0.03; 0.03]	0.994604
TAG48_1_FA14_0	Absolute (nmol)	Cortical thickness	-0.12 [-0.15; -0.08]	0	-0.04 [-0.08; -0.01]	0.0237741	-0.04 [-0.08; -0.01]	0.0323462	-0.04 [-0.07; 0]	0.0850664
TAG48_2_FA18_2	Absolute (nmol)	Cortical thickness	-0.09 [-0.12; -0.05]	1.1e-06	-0.03 [-0.07; 0]	0.104275	-0.03 [-0.07; 0]	0.0986502	-0.03 [-0.06; 0.01]	0.205093
TAG48_4_FA18_2	Absolute (nmol)	Cortical thickness	-0.02 [-0.05; 0.02]	0.326919	0 [-0.03; 0.03]	0.986502	0 [-0.03; 0.03]	0.962571	0.01 [-0.03; 0.04]	0.810822
TAG48_5_FA18_2	Absolute (nmol)	Cortical thickness	-0.03 [-0.06; 0.01]	0.1548491	0 [-0.03; 0.03]	0.910241	0 [-0.03; 0.03]	0.955102	0.01 [-0.02; 0.04]	0.650213
TAG49_0_FA16_0	Absolute (nmol)	Cortical thickness	-0.13 [-0.16; -0.09]	0	-0.05 [-0.08; -0.01]	0.0184567	-0.05 [-0.08; -0.02]	0.0099499	-0.04 [-0.08; -0.01]	0.0532766
TAG49_1_FA17_0	Absolute (nmol)	Cortical thickness	-0.13 [-0.16; -0.09]	0	-0.04 [-0.07; -0.01]	0.0506349	-0.04 [-0.07; -0.01]	0.0312715	-0.03 [-0.07; 0]	0.121195
TAG49_2_FA14_0	Absolute (nmol)	Cortical thickness	-0.1 [-0.13; -0.06]	1e-07	-0.02 [-0.05; 0.02]	0.409195	-0.02 [-0.05; 0.01]	0.312868	-0.01 [-0.05; 0.02]	0.579059
TAG49_2_FA18_2	Absolute (nmol)	Cortical thickness	-0.07 [-0.1; -0.03]	0.0001352	-0.01 [-0.04; 0.02]	0.634296	-0.02 [-0.05; 0.02]	0.465732	-0.01 [-0.05; 0.02]	0.650213
TAG50_1_FA14_0	Absolute (nmol)	Cortical thickness	-0.1 [-0.14; -0.07]	0	-0.03 [-0.06; 0.01]	0.219651	-0.03 [-0.06; 0.01]	0.202985	-0.02 [-0.05; 0.02]	0.488762
TAG50_2_FA18_0	Absolute (nmol)	Cortical thickness	-0.12 [-0.15; -0.08]	0	-0.04 [-0.07; 0]	0.0673022	-0.03 [-0.07; 0]	0.100558	-0.03 [-0.06; 0.01]	0.221859
TAG50_3_FA16_0	Absolute (nmol)	Cortical thickness	-0.15 [-0.18; -0.11]	0	-0.07 [-0.1; -0.03]	0.0007244	-0.07 [-0.1; -0.03]	0.0006372	-0.06 [-0.1; -0.03]	0.0046159
TAG50_3_FA18_3	Absolute (nmol)	Cortical thickness	-0.13 [-0.16; -0.09]	0	-0.05 [-0.09; -0.02]	0.0075146	-0.05 [-0.09; -0.02]	0.006979	-0.05 [-0.08; -0.01]	0.0328192
TAG50_4_FA16_1	Absolute (nmol)	Cortical thickness	-0.14 [-0.17; -0.11]	0	-0.05 [-0.09; -0.02]	0.0055426	-0.05 [-0.09; -0.02]	0.0049323	-0.05 [-0.08; -0.01]	0.0267793
TAG50_4_FA18_2	Absolute (nmol)	Cortical thickness	-0.05 [-0.08; -0.01]	0.010011	-0.01 [-0.04; 0.02]	0.639077	-0.01 [-0.05; 0.02]	0.532349	-0.01 [-0.04; 0.02]	0.697727
TAG50_4_FA20_4	Absolute (nmol)	Cortical thickness	-0.14 [-0.17; -0.1]	0	-0.06 [-0.09; -0.03]	0.0024151	-0.06 [-0.09; -0.03]	0.001151	-0.05 [-0.09; -0.02]	0.013931
TAG50_6_FA20_4	Absolute (nmol)	Cortical thickness	-0.1 [-0.13; -0.06]	1e-07	-0.03 [-0.07; 0]	0.0670924	-0.04 [-0.07; -0.01]	0.0484005	-0.03 [-0.06; 0.01]	0.216469
TAG51_2_FA17_0	Absolute (nmol)	Cortical thickness	-0.13 [-0.17; -0.1]	0	-0.04 [-0.07; -0.01]	0.0509027	-0.04 [-0.08; -0.01]	0.0361425	-0.04 [-0.07; 0]	0.0893554
TAG51_4_FA18_3	Absolute (nmol)	Cortical thickness	-0.08 [-0.11; -0.05]	8.9e-06	0 [-0.03; 0.03]	0.945623	-0.01 [-0.04; 0.03]	0.702793	0 [-0.03; 0.04]	0.992048
TAG51_5_FA18_2	Absolute (nmol)	Cortical thickness	-0.02 [-0.05; 0.02]	0.3753892	0.02 [-0.01; 0.05]	0.293734	0.02 [-0.01; 0.05]	0.342269	0.02 [-0.02; 0.05]	0.502718
TAG52_0_FA20_0	Absolute (nmol)	Cortical thickness	-0.11 [-0.14; -0.07]	0	-0.04 [-0.07; -0.01]	0.0475529	-0.05 [-0.08; -0.01]	0.0157032	-0.04 [-0.07; 0]	0.0893554
TAG52_2_FA20_0	Absolute (nmol)	Cortical thickness	-0.1 [-0.14; -0.07]	0	-0.03 [-0.07; 0]	0.0957279	-0.03 [-0.07; 0]	0.0818753	-0.03 [-0.07; 0]	0.175781
TAG52_3_FA14_0	Absolute (nmol)	Cortical thickness	-0.09 [-0.12; -0.05]	2e-06	-0.03 [-0.06; 0]	0.124632	-0.03 [-0.07; 0]	0.109234	-0.03 [-0.06; 0.01]	0.222497
TAG52_4_FA16_1	Absolute (nmol)	Cortical thickness	-0.08 [-0.11; -0.05]	9.6e-06	-0.02 [-0.05; 0.01]	0.291512	-0.02 [-0.05; 0.01]	0.36098	-0.02 [-0.05; 0.02]	0.409443
TAG52_5_FA16_1	Absolute (nmol)	Cortical thickness	-0.08 [-0.12; -0.05]	3.8e-06	-0.03 [-0.06; 0]	0.158373	-0.03 [-0.06; 0.01]	0.172397	-0.03 [-0.06; 0.01]	0.228018
TAG52_6_FA18_3	Absolute (nmol)	Cortical thickness	-0.07 [-0.1; -0.04]	0.0001048	-0.01 [-0.04; 0.02]	0.677359	-0.01 [-0.05; 0.02]	0.471011	-0.01 [-0.04; 0.03]	0.73117
TAG52_6_FA20_4	Absolute (nmol)	Cortical thickness	-0.13 [-0.17; -0.1]	0	-0.06 [-0.09; -0.02]	0.0028141	-0.06 [-0.09; -0.03]	0.001534	-0.05 [-0.08; -0.02]	0.0142962
TAG52_7_FA20_5	Absolute (nmol)	Cortical thickness	-0.16 [-0.19; -0.12]	0	-0.03 [-0.07; 0]	0.0714816	-0.03 [-0.07; 0]	0.0669164	-0.02 [-0.06; 0.01]	0.255401
TAG53_3_FA17_0	Absolute (nmol)	Cortical thickness	-0.05 [-0.09; -0.02]	0.0024179	0.02 [-0.02; 0.05]	0.43788	0.01 [-0.02; 0.05]	0.532177	0.01 [-0.02; 0.05]	0.551809
TAG54_0_FA18_0	Absolute (nmol)	Cortical thickness	-0.13 [-0.16; -0.09]	0	-0.04 [-0.07; 0]	0.070114	-0.04 [-0.07; 0]	0.0740751	-0.03 [-0.06; 0.01]	0.228317
TAG54_1_FA18_0	Absolute (nmol)	Cortical thickness	-0.12 [-0.16; -0.09]	0	-0.04 [-0.07; 0]	0.0780779	-0.04 [-0.07; 0]	0.0741748	-0.02 [-0.06; 0.01]	0.330873
TAG54_2_FA18_1	Absolute (nmol)	Cortical thickness	-0.1 [-0.13; -0.06]	1e-07	-0.03 [-0.06; 0]	0.157877	-0.03 [-0.07; 0]	0.128432	-0.02 [-0.06; 0.02]	0.457433
TAG54_5_FA22_4	Absolute (nmol)	Cortical thickness	-0.16 [-0.19; -0.12]	0	-0.08 [-0.11; -0.04]	9.97e-05	-0.08 [-0.11; -0.04]	0.0001017	-0.07 [-0.1; -0.03]	0.0012978
TAG54_6_FA18_1	Absolute (nmol)	Cortical thickness	-0.06 [-0.09; -0.02]	0.0015753	0 [-0.04; 0.03]	0.861403	-0.01 [-0.04; 0.02]	0.666878	0 [-0.03; 0.03]	0.959846
TAG54_6_FA18_2	Absolute (nmol)	Cortical thickness	0 [-0.04; 0.03]	0.8339024	0.01 [-0.02; 0.04]	0.692094	0 [-0.03; 0.03]	0.854806	0 [-0.03; 0.04]	0.833549
TAG54_6_FA20_3	Absolute (nmol)	Cortical thickness	-0.12 [-0.16; -0.09]	0	-0.04 [-0.08; -0.01]	0.0166696	-0.05 [-0.08; -0.02]	0.011523	-0.04 [-0.08; -0.01]	0.0439128
TAG54_7_FA18_2	Absolute (nmol)	Cortical thickness	-0.03 [-0.06; 0.01]	0.121229	0.01 [-0.02; 0.04]	0.778004	0.01 [-0.03; 0.04]	0.801039	0 [-0.03; 0.04]	0.837104
TAG54_8_FA22_6	Absolute (nmol)	Cortical thickness	-0.16 [-0.19; -0.12]	0	-0.05 [-0.08; -0.02]	0.0070119	-0.05 [-0.08; -0.02]	0.0076257	-0.04 [-0.08; -0.01]	0.0309218
TAG55_3_FA18_1	Absolute (nmol)	Cortical thickness	-0.08 [-0.11; -0.05]	8.9e-06	-0.02 [-0.06; 0.01]	0.30346	-0.02 [-0.05; 0.02]	0.417119	-0.01 [-0.05; 0.02]	0.658462
TAG55_4_FA18_2	Absolute (nmol)	Cortical thickness	-0.05 [-0.08; -0.01]	0.0130779	-0.01 [-0.04; 0.03]	0.720701	-0.01 [-0.04; 0.03]	0.76633	0 [-0.04; 0.03]	0.905
TAG56_10_FA18_2	Absolute (nmol)	Cortical thickness	-0.08 [-0.11; -0.05]	7.8e-06	-0.02 [-0.05; 0.01]	0.314781	-0.02 [-0.05; 0.01]	0.294994	-0.01 [-0.05; 0.02]	0.565646
TAG56_1_FA18_1	Absolute (nmol)	Cortical thickness	-0.08 [-0.11; -0.04]	2e-05	-0.02 [-0.05; 0.02]	0.418069	-0.02 [-0.05; 0.02]	0.42187	-0.01 [-0.04; 0.03]	0.732891
TAG56_6_FA18_2	Absolute (nmol)	Cortical thickness	-0.08 [-0.11; -0.04]	2.68e-05	-0.03 [-0.06; 0.01]	0.182938	-0.03 [-0.06; 0.01]	0.194977	-0.02 [-0.06; 0.01]	0.274714
TAG56_6_FA20_2	Absolute (nmol)	Cortical thickness	-0.05 [-0.09; -0.02]	0.0025193	-0.02 [-0.05; 0.01]	0.316315	-0.02 [-0.05; 0.01]	0.225673	-0.02 [-0.05; 0.01]	0.386593
TAG56_6_FA22_5	Absolute (nmol)	Cortical thickness	-0.17 [-0.2; -0.13]	0	-0.07 [-0.1; -0.03]	0.0010611	-0.07 [-0.1; -0.03]	0.0012228	-0.06 [-0.1; -0.03]	0.0041144
TAG56_7_FA22_4	Absolute (nmol)	Cortical thickness	-0.12 [-0.15; -0.08]	0	-0.04 [-0.08; -0.01]	0.0272696	-0.04 [-0.08; -0.01]	0.0311613	-0.05 [-0.08; -0.01]	0.0284542
TAG56_8_FA16_1	Absolute (nmol)	Cortical thickness	-0.18 [-0.22; -0.15]	0	-0.06 [-0.09; -0.03]	0.0008867	-0.06 [-0.09; -0.03]	0.0012574	-0.06 [-0.09; -0.02]	0.0050438
TAG57_2_FA18_1	Absolute (nmol)	Cortical thickness	-0.15 [-0.18; -0.12]	0	-0.05 [-0.08; -0.02]	0.0061788	-0.05 [-0.08; -0.01]	0.0123088	-0.04 [-0.08; -0.01]	0.0328192
TAG58_10_FA20_5	Absolute (nmol)	Cortical thickness	-0.18 [-0.21; -0.15]	0	-0.05 [-0.08; -0.02]	0.0085869	-0.04 [-0.07; -0.01]	0.0181337	-0.04 [-0.08; -0.01]	0.0352871
TAG58_8_FA20_3	Absolute (nmol)	Cortical thickness	-0.15 [-0.19; -0.12]	0	-0.06 [-0.09; -0.03]	0.0017892	-0.06 [-0.09; -0.03]	0.0013835	-0.05 [-0.09; -0.02]	0.0087062
TAG58_9_FA18_1	Absolute (nmol)	Cortical thickness	-0.15 [-0.18; -0.11]	0	-0.05 [-0.08; -0.02]	0.0095312	-0.04 [-0.07; -0.01]	0.0222394	-0.04 [-0.07; -0.01]	0.0403944
TAG60_11_FA22_5	Absolute (nmol)	Cortical thickness	-0.21 [-0.25; -0.18]	0	-0.11 [-0.14; -0.08]	0	-0.1 [-0.14; -0.07]	0	-0.11 [-0.15; -0.08]	0
TAG42_1_FA18_1	Absolute (nmol)	Cortical thickness	-0.04 [-0.08; -0.01]	0.0199941	-0.02 [-0.05; 0.02]	0.418069	-0.02 [-0.05; 0.01]	0.367698	-0.01 [-0.04; 0.03]	0.770461
TAG44_2_FA14_0	Absolute (nmol)	Cortical thickness	-0.05 [-0.08; -0.02]	0.005589	-0.01 [-0.04; 0.02]	0.536327	-0.01 [-0.04; 0.02]	0.480538	0 [-0.04; 0.03]	0.86352
TAG44_2_FA18_1	Absolute (nmol)	Cortical thickness	-0.07 [-0.11; -0.04]	3.43e-05	-0.03 [-0.06; 0.01]	0.176841	-0.03 [-0.06; 0.01]	0.173971	-0.02 [-0.05; 0.02]	0.493887
TAG44_2_FA18_2	Absolute (nmol)	Cortical thickness	-0.04 [-0.08; -0.01]	0.0229185	-0.01 [-0.04; 0.02]	0.657192	-0.01 [-0.04; 0.02]	0.664435	0 [-0.03; 0.03]	0.959769
TAG46_1_FA14_1	Absolute (nmol)	Cortical thickness	-0.1 [-0.14; -0.07]	0	-0.04 [-0.07; -0.01]	0.0287062	-0.04 [-0.07; 0]	0.0526672	-0.04 [-0.07; 0]	0.0824583
TAG47_0_FA14_0	Absolute (nmol)	Cortical thickness	-0.1 [-0.13; -0.06]	1e-07	-0.03 [-0.06; 0]	0.143916	-0.03 [-0.07; 0]	0.0761771	-0.03 [-0.06; 0.01]	0.219554
TAG47_0_FA15_0	Absolute (nmol)	Cortical thickness	-0.11 [-0.14; -0.08]	0	-0.04 [-0.07; 0]	0.0569512	-0.04 [-0.08; -0.01]	0.0220434	-0.03 [-0.07; 0]	0.128298
TAG47_2_FA15_0	Absolute (nmol)	Cortical thickness	-0.08 [-0.11; -0.04]	1.68e-05	-0.02 [-0.05; 0.02]	0.431222	-0.02 [-0.05; 0.01]	0.251479	-0.01 [-0.05; 0.02]	0.565631
TAG48_1_FA14_1	Absolute (nmol)	Cortical thickness	-0.13 [-0.16; -0.09]	0	-0.04 [-0.08; -0.01]	0.0212472	-0.04 [-0.08; -0.01]	0.022856	-0.04 [-0.07; 0]	0.078972
TAG48_3_FA18_2	Absolute (nmol)	Cortical thickness	-0.06 [-0.1; -0.03]	0.0005516	-0.02 [-0.05; 0.02]	0.427505	-0.02 [-0.05; 0.02]	0.449591	-0.01 [-0.04; 0.03]	0.719904
TAG49_1_FA14_0	Absolute (nmol)	Cortical thickness	-0.1 [-0.14; -0.07]	0	-0.02 [-0.06; 0.01]	0.239593	-0.03 [-0.06; 0.01]	0.17364	-0.02 [-0.05; 0.01]	0.375439
TAG49_2_FA16_0	Absolute (nmol)	Cortical thickness	-0.11 [-0.14; -0.08]	0	-0.03 [-0.07; 0]	0.0793603	-0.04 [-0.07; -0.01]	0.0481492	-0.03 [-0.07; 0]	0.121195
TAG50_0_FA16_0	Absolute (nmol)	Cortical thickness	-0.15 [-0.18; -0.11]	0	-0.07 [-0.1; -0.03]	0.0008858	-0.06 [-0.1; -0.03]	0.0012946	-0.06 [-0.1; -0.02]	0.0064332
TAG50_1_FA16_1	Absolute (nmol)	Cortical thickness	-0.17 [-0.21; -0.14]	0	-0.08 [-0.11; -0.04]	7.14e-05	-0.07 [-0.11; -0.04]	0.0001412	-0.07 [-0.1; -0.03]	0.0011904
TAG50_1_FA18_0	Absolute (nmol)	Cortical thickness	-0.15 [-0.18; -0.11]	0	-0.06 [-0.09; -0.02]	0.0033716	-0.05 [-0.09; -0.02]	0.0058173	-0.05 [-0.08; -0.01]	0.0245364
TAG50_2_FA20_2	Absolute (nmol)	Cortical thickness	-0.12 [-0.15; -0.08]	0	-0.05 [-0.08; -0.02]	0.0067175	-0.06 [-0.09; -0.02]	0.0036041	-0.05 [-0.08; -0.01]	0.0267793
TAG50_4_FA20_3	Absolute (nmol)	Cortical thickness	-0.1 [-0.14; -0.07]	0	-0.04 [-0.07; 0]	0.0523591	-0.04 [-0.08; -0.01]	0.0175484	-0.03 [-0.06; 0.01]	0.217043
TAG50_5_FA14_0	Absolute (nmol)	Cortical thickness	-0.06 [-0.1; -0.03]	0.0007006	-0.01 [-0.04; 0.02]	0.708345	-0.01 [-0.04; 0.02]	0.569698	0 [-0.04; 0.03]	0.854796
TAG50_5_FA20_5	Absolute (nmol)	Cortical thickness	-0.13 [-0.16; -0.09]	0	-0.03 [-0.06; 0]	0.136787	-0.03 [-0.07; 0]	0.0777372	-0.02 [-0.06; 0.01]	0.311464
TAG51_0_FA16_0	Absolute (nmol)	Cortical thickness	-0.14 [-0.18; -0.11]	0	-0.05 [-0.08; -0.01]	0.0133287	-0.05 [-0.08; -0.02]	0.0081585	-0.04 [-0.08; -0.01]	0.0444099
TAG51_2_FA15_0	Absolute (nmol)	Cortical thickness	-0.06 [-0.09; -0.02]	0.0017734	0.02 [-0.02; 0.05]	0.452797	0.01 [-0.02; 0.05]	0.584396	0.02 [-0.02; 0.05]	0.52355
TAG51_3_FA18_2	Absolute (nmol)	Cortical thickness	-0.06 [-0.09; -0.03]	0.0008804	0 [-0.03; 0.04]	0.834287	0 [-0.03; 0.04]	0.943579	0 [-0.03; 0.04]	0.932306
TAG51_4_FA16_1	Absolute (nmol)	Cortical thickness	-0.13 [-0.16; -0.09]	0	-0.03 [-0.07; 0]	0.0969131	-0.03 [-0.07; 0]	0.0910355	-0.03 [-0.07; 0]	0.14618
TAG52_3_FA18_0	Absolute (nmol)	Cortical thickness	-0.15 [-0.18; -0.11]	0	-0.06 [-0.09; -0.02]	0.0070894	-0.05 [-0.09; -0.02]	0.0083466	-0.05 [-0.09; -0.01]	0.029967
TAG52_3_FA18_2	Absolute (nmol)	Cortical thickness	-0.08 [-0.12; -0.05]	3.4e-06	-0.03 [-0.06; 0.01]	0.214887	-0.03 [-0.06; 0.01]	0.200476	-0.03 [-0.07; 0.01]	0.235816
TAG52_3_FA20_2	Absolute (nmol)	Cortical thickness	-0.14 [-0.17; -0.1]	0	-0.07 [-0.1; -0.03]	0.0006654	-0.07 [-0.1; -0.03]	0.0006133	-0.06 [-0.09; -0.03]	0.0049039
TAG52_4_FA16_0	Absolute (nmol)	Cortical thickness	-0.07 [-0.11; -0.04]	4.55e-05	-0.03 [-0.06; 0.01]	0.210841	-0.03 [-0.06; 0]	0.139674	-0.03 [-0.06; 0.01]	0.218182
TAG52_5_FA16_0	Absolute (nmol)	Cortical thickness	-0.1 [-0.13; -0.06]	1e-07	-0.03 [-0.06; 0]	0.123106	-0.03 [-0.07; 0]	0.0875027	-0.03 [-0.06; 0.01]	0.197114
TAG52_5_FA18_2	Absolute (nmol)	Cortical thickness	-0.05 [-0.08; -0.01]	0.0068549	-0.01 [-0.04; 0.03]	0.770718	-0.01 [-0.04; 0.03]	0.754208	-0.01 [-0.04; 0.03]	0.743117
TAG52_6_FA22_6	Absolute (nmol)	Cortical thickness	-0.17 [-0.2; -0.14]	0	-0.06 [-0.09; -0.02]	0.0026904	-0.06 [-0.09; -0.03]	0.0012115	-0.05 [-0.09; -0.02]	0.013769
TAG53_2_FA16_0	Absolute (nmol)	Cortical thickness	-0.14 [-0.17; -0.1]	0	-0.05 [-0.09; -0.02]	0.0099784	-0.05 [-0.09; -0.02]	0.0072916	-0.05 [-0.09; -0.01]	0.0281148
TAG53_2_FA17_0	Absolute (nmol)	Cortical thickness	-0.09 [-0.13; -0.06]	2e-07	0 [-0.04; 0.03]	0.986502	0 [-0.04; 0.03]	0.94447	0 [-0.04; 0.04]	0.965696
TAG53_3_FA16_0	Absolute (nmol)	Cortical thickness	-0.13 [-0.16; -0.09]	0	-0.05 [-0.09; -0.02]	0.0096545	-0.05 [-0.09; -0.02]	0.0071215	-0.05 [-0.09; -0.01]	0.022521
TAG53_4_FA18_2	Absolute (nmol)	Cortical thickness	-0.05 [-0.09; -0.02]	0.0048318	0 [-0.03; 0.04]	0.829686	0 [-0.03; 0.04]	0.896716	0 [-0.03; 0.04]	0.974263
TAG53_5_FA18_2	Absolute (nmol)	Cortical thickness	-0.02 [-0.05; 0.01]	0.2867655	0 [-0.04; 0.03]	0.802632	-0.01 [-0.04; 0.02]	0.613578	-0.01 [-0.04; 0.02]	0.651077
TAG53_7_FA18_3	Absolute (nmol)	Cortical thickness	-0.06 [-0.1; -0.03]	0.0006714	-0.03 [-0.06; 0]	0.117549	-0.03 [-0.06; 0]	0.0848758	-0.04 [-0.07; 0]	0.0630568
TAG54_2_FA18_0	Absolute (nmol)	Cortical thickness	-0.1 [-0.14; -0.07]	0	-0.03 [-0.06; 0.01]	0.158825	-0.03 [-0.07; 0]	0.108968	-0.02 [-0.05; 0.02]	0.48309
TAG54_3_FA16_1	Absolute (nmol)	Cortical thickness	-0.15 [-0.18; -0.11]	0	-0.07 [-0.1; -0.03]	0.0005384	-0.07 [-0.1; -0.03]	0.0006362	-0.06 [-0.09; -0.02]	0.0049039
TAG54_3_FA20_2	Absolute (nmol)	Cortical thickness	-0.14 [-0.17; -0.1]	0	-0.07 [-0.1; -0.04]	0.0005189	-0.07 [-0.11; -0.04]	0.0003702	-0.07 [-0.11; -0.03]	0.0019885
TAG54_4_FA18_2	Absolute (nmol)	Cortical thickness	-0.01 [-0.05; 0.02]	0.5114868	0.01 [-0.02; 0.04]	0.645996	0.01 [-0.03; 0.04]	0.723364	0.01 [-0.02; 0.05]	0.586697
TAG54_4_FA20_1	Absolute (nmol)	Cortical thickness	-0.11 [-0.14; -0.07]	0	-0.05 [-0.09; -0.02]	0.0081656	-0.05 [-0.09; -0.02]	0.005707	-0.05 [-0.08; -0.01]	0.0224239
TAG54_5_FA20_4	Absolute (nmol)	Cortical thickness	-0.18 [-0.21; -0.15]	0	-0.09 [-0.12; -0.05]	1.74e-05	-0.09 [-0.12; -0.06]	9.3e-06	-0.08 [-0.12; -0.04]	0.0002817
TAG54_5_FA20_5	Absolute (nmol)	Cortical thickness	-0.21 [-0.24; -0.17]	0	-0.06 [-0.09; -0.02]	0.0034342	-0.06 [-0.09; -0.03]	0.0017342	-0.05 [-0.08; -0.01]	0.0280501
TAG54_7_FA16_1	Absolute (nmol)	Cortical thickness	-0.21 [-0.24; -0.18]	0	-0.08 [-0.11; -0.04]	5.95e-05	-0.08 [-0.11; -0.05]	2.35e-05	-0.07 [-0.11; -0.04]	0.0006521
TAG55_1_FA16_0	Absolute (nmol)	Cortical thickness	-0.17 [-0.2; -0.13]	0	-0.06 [-0.09; -0.02]	0.0031058	-0.05 [-0.09; -0.02]	0.005661	-0.06 [-0.09; -0.02]	0.008853
TAG55_2_FA18_1	Absolute (nmol)	Cortical thickness	-0.1 [-0.13; -0.07]	0	-0.03 [-0.06; 0.01]	0.178152	-0.03 [-0.06; 0]	0.144257	-0.02 [-0.05; 0.02]	0.459558
TAG55_6_FA20_4	Absolute (nmol)	Cortical thickness	-0.16 [-0.19; -0.12]	0	-0.05 [-0.08; -0.02]	0.0060983	-0.06 [-0.09; -0.02]	0.003542	-0.05 [-0.09; -0.02]	0.0131079
TAG55_7_FA15_0	Absolute (nmol)	Cortical thickness	-0.12 [-0.16; -0.09]	0	-0.01 [-0.04; 0.02]	0.631471	-0.01 [-0.05; 0.02]	0.550241	0 [-0.04; 0.03]	0.873626
TAG55_7_FA22_6	Absolute (nmol)	Cortical thickness	-0.17 [-0.21; -0.14]	0	-0.05 [-0.08; -0.01]	0.0161525	-0.05 [-0.08; -0.01]	0.0166379	-0.04 [-0.08; -0.01]	0.0421012
TAG56_2_FA18_0	Absolute (nmol)	Cortical thickness	-0.13 [-0.16; -0.09]	0	-0.05 [-0.08; -0.01]	0.0160506	-0.05 [-0.08; -0.01]	0.0143714	-0.04 [-0.07; 0]	0.0993908
TAG56_2_FA20_0	Absolute (nmol)	Cortical thickness	-0.02 [-0.06; 0.01]	0.1863138	0.01 [-0.03; 0.04]	0.766711	0.01 [-0.02; 0.04]	0.600248	0.01 [-0.02; 0.04]	0.655488
TAG56_4_FA20_1	Absolute (nmol)	Cortical thickness	-0.04 [-0.07; 0]	0.0428184	-0.02 [-0.05; 0.01]	0.243619	-0.02 [-0.06; 0.01]	0.204595	-0.02 [-0.05; 0.01]	0.405315
TAG56_5_FA18_2	Absolute (nmol)	Cortical thickness	-0.04 [-0.08; -0.01]	0.0138468	-0.02 [-0.05; 0.01]	0.302404	-0.02 [-0.05; 0.01]	0.231927	-0.02 [-0.05; 0.02]	0.464392
TAG56_5_FA22_4	Absolute (nmol)	Cortical thickness	-0.15 [-0.19; -0.12]	0	-0.08 [-0.11; -0.05]	9.15e-05	-0.08 [-0.11; -0.04]	0.0001228	-0.08 [-0.11; -0.04]	0.000594
TAG56_6_FA18_1	Absolute (nmol)	Cortical thickness	-0.14 [-0.18; -0.11]	0	-0.05 [-0.08; -0.01]	0.0195898	-0.05 [-0.08; -0.01]	0.0174395	-0.04 [-0.08; 0]	0.0701577
TAG56_6_FA20_5	Absolute (nmol)	Cortical thickness	-0.2 [-0.23; -0.17]	0	-0.05 [-0.08; -0.01]	0.0170478	-0.05 [-0.08; -0.02]	0.0113108	-0.03 [-0.07; 0]	0.112094
TAG56_7_FA20_5	Absolute (nmol)	Cortical thickness	-0.16 [-0.2; -0.13]	0	-0.03 [-0.06; 0]	0.107021	-0.03 [-0.06; 0]	0.0741748	-0.02 [-0.05; 0.01]	0.343797
TAG56_8_FA18_1	Absolute (nmol)	Cortical thickness	-0.18 [-0.21; -0.14]	0	-0.05 [-0.09; -0.02]	0.003305	-0.05 [-0.09; -0.02]	0.0039577	-0.05 [-0.08; -0.01]	0.0209222
TAG58_10_FA18_2	Absolute (nmol)	Cortical thickness	-0.11 [-0.15; -0.08]	0	-0.04 [-0.07; -0.01]	0.0196199	-0.03 [-0.06; 0]	0.070935	-0.04 [-0.07; -0.01]	0.0402683
TAG58_3_FA18_1	Absolute (nmol)	Cortical thickness	-0.08 [-0.11; -0.04]	2.8e-05	-0.03 [-0.06; 0.01]	0.184787	-0.02 [-0.05; 0.01]	0.361521	-0.02 [-0.05; 0.02]	0.492968
TAG58_6_FA20_4	Absolute (nmol)	Cortical thickness	-0.2 [-0.23; -0.17]	0	-0.11 [-0.14; -0.08]	0	-0.11 [-0.14; -0.08]	0	-0.11 [-0.14; -0.07]	0
TAG58_7_FA18_1	Absolute (nmol)	Cortical thickness	-0.16 [-0.2; -0.13]	0	-0.06 [-0.09; -0.03]	0.0014269	-0.06 [-0.09; -0.03]	0.0013282	-0.05 [-0.09; -0.02]	0.0144218
TAG60_12_FA22_6	Absolute (nmol)	Cortical thickness	-0.21 [-0.24; -0.17]	0	-0.08 [-0.11; -0.05]	1.57e-05	-0.07 [-0.11; -0.04]	4.39e-05	-0.08 [-0.11; -0.05]	6.88e-05
TAG36_0_FA12_0	Absolute (nmol)	Cortical thickness	0.02 [-0.02; 0.05]	0.4016725	0.01 [-0.02; 0.04]	0.650305	0.01 [-0.03; 0.04]	0.755857	0.02 [-0.02; 0.05]	0.427701
TAG44_0_FA14_0	Absolute (nmol)	Cortical thickness	-0.09 [-0.12; -0.06]	6e-07	-0.03 [-0.06; 0]	0.145558	-0.03 [-0.06; 0]	0.103194	-0.02 [-0.06; 0.01]	0.282817
TAG44_1_FA12_0	Absolute (nmol)	Cortical thickness	-0.08 [-0.11; -0.04]	2.25e-05	-0.02 [-0.05; 0.01]	0.342254	-0.02 [-0.05; 0.01]	0.267471	-0.01 [-0.04; 0.02]	0.716857
TAG44_3_FA18_2	Absolute (nmol)	Cortical thickness	-0.05 [-0.09; -0.02]	0.0027383	-0.02 [-0.05; 0.01]	0.301754	-0.02 [-0.05; 0.01]	0.290034	-0.01 [-0.04; 0.02]	0.624796
TAG45_0_FA14_0	Absolute (nmol)	Cortical thickness	-0.08 [-0.11; -0.04]	1.44e-05	-0.02 [-0.05; 0.01]	0.314781	-0.03 [-0.06; 0.01]	0.178802	-0.02 [-0.05; 0.02]	0.449177
TAG46_0_FA14_0	Absolute (nmol)	Cortical thickness	-0.11 [-0.15; -0.08]	0	-0.04 [-0.08; -0.01]	0.0170537	-0.04 [-0.08; -0.01]	0.0205003	-0.04 [-0.07; -0.01]	0.0534818
TAG46_1_FA18_1	Absolute (nmol)	Cortical thickness	-0.07 [-0.1; -0.03]	0.000201	-0.01 [-0.05; 0.02]	0.496987	-0.02 [-0.05; 0.02]	0.443253	0 [-0.04; 0.03]	0.868924
TAG46_3_FA14_0	Absolute (nmol)	Cortical thickness	-0.06 [-0.1; -0.03]	0.0007126	-0.01 [-0.04; 0.02]	0.704108	-0.01 [-0.04; 0.02]	0.55723	0 [-0.03; 0.03]	0.952942
TAG46_3_FA16_0	Absolute (nmol)	Cortical thickness	-0.09 [-0.12; -0.05]	9e-07	-0.03 [-0.06; 0.01]	0.19833	-0.02 [-0.05; 0.01]	0.245608	-0.02 [-0.05; 0.02]	0.477423
TAG46_3_FA16_1	Absolute (nmol)	Cortical thickness	-0.1 [-0.13; -0.06]	1e-07	-0.03 [-0.06; 0]	0.113638	-0.03 [-0.06; 0]	0.0929744	-0.02 [-0.05; 0.01]	0.386593
TAG47_1_FA16_0	Absolute (nmol)	Cortical thickness	-0.13 [-0.16; -0.09]	0	-0.04 [-0.08; -0.01]	0.0230798	-0.05 [-0.08; -0.02]	0.0097087	-0.04 [-0.07; 0]	0.0630568
TAG48_0_FA14_0	Absolute (nmol)	Cortical thickness	-0.12 [-0.15; -0.08]	0	-0.04 [-0.07; -0.01]	0.0292327	-0.04 [-0.07; -0.01]	0.0333732	-0.04 [-0.07; 0]	0.0987419
TAG48_0_FA18_0	Absolute (nmol)	Cortical thickness	-0.11 [-0.15; -0.08]	0	-0.04 [-0.07; -0.01]	0.040888	-0.04 [-0.07; -0.01]	0.0443874	-0.03 [-0.07; 0]	0.131168
TAG48_1_FA18_1	Absolute (nmol)	Cortical thickness	-0.11 [-0.14; -0.08]	0	-0.04 [-0.08; -0.01]	0.0329485	-0.04 [-0.07; -0.01]	0.0424562	-0.04 [-0.07; 0]	0.100705
TAG48_2_FA16_1	Absolute (nmol)	Cortical thickness	-0.15 [-0.18; -0.11]	0	-0.06 [-0.09; -0.03]	0.0014269	-0.06 [-0.09; -0.02]	0.0027375	-0.05 [-0.09; -0.02]	0.0122832
TAG48_4_FA14_1	Absolute (nmol)	Cortical thickness	-0.1 [-0.14; -0.07]	0	-0.03 [-0.06; 0]	0.160749	-0.03 [-0.07; 0]	0.0768771	-0.02 [-0.05; 0.01]	0.376096
TAG48_4_FA18_1	Absolute (nmol)	Cortical thickness	-0.05 [-0.08; -0.01]	0.0092879	0 [-0.04; 0.03]	0.868204	0 [-0.03; 0.03]	0.893739	0.01 [-0.03; 0.04]	0.732891
TAG49_0_FA17_0	Absolute (nmol)	Cortical thickness	-0.13 [-0.16; -0.1]	0	-0.05 [-0.09; -0.02]	0.0060983	-0.06 [-0.09; -0.02]	0.0032495	-0.05 [-0.08; -0.01]	0.0220839
TAG49_2_FA18_1	Absolute (nmol)	Cortical thickness	-0.1 [-0.13; -0.06]	1e-07	-0.02 [-0.05; 0.02]	0.393592	-0.02 [-0.06; 0.01]	0.236515	-0.01 [-0.05; 0.02]	0.558865
TAG49_3_FA18_3	Absolute (nmol)	Cortical thickness	-0.08 [-0.11; -0.04]	1.1e-05	-0.01 [-0.05; 0.02]	0.548275	-0.02 [-0.05; 0.01]	0.361636	-0.01 [-0.04; 0.02]	0.667277
TAG48_3_FA16_1	Absolute (nmol)	Cortical thickness	-0.12 [-0.16; -0.09]	0	-0.05 [-0.08; -0.01]	0.0161993	-0.05 [-0.08; -0.01]	0.0157306	-0.04 [-0.07; 0]	0.0707274
TAG50_3_FA18_1	Absolute (nmol)	Cortical thickness	-0.09 [-0.12; -0.05]	1.4e-06	-0.03 [-0.06; 0.01]	0.202503	-0.03 [-0.06; 0.01]	0.200868	-0.02 [-0.06; 0.02]	0.38749
TAG50_5_FA16_0	Absolute (nmol)	Cortical thickness	-0.15 [-0.18; -0.12]	0	-0.06 [-0.09; -0.02]	0.0038543	-0.06 [-0.09; -0.03]	0.0023283	-0.04 [-0.08; -0.01]	0.0363517
TAG50_5_FA18_3	Absolute (nmol)	Cortical thickness	-0.07 [-0.11; -0.04]	4.59e-05	-0.02 [-0.05; 0.02]	0.444729	-0.02 [-0.05; 0.01]	0.301347	-0.01 [-0.05; 0.02]	0.599452
TAG51_1_FA17_0	Absolute (nmol)	Cortical thickness	-0.13 [-0.17; -0.1]	0	-0.04 [-0.08; -0.01]	0.0401058	-0.05 [-0.08; -0.01]	0.0209364	-0.04 [-0.07; 0]	0.0918206
TAG51_2_FA18_2	Absolute (nmol)	Cortical thickness	-0.1 [-0.13; -0.07]	0	-0.02 [-0.06; 0.01]	0.318146	-0.02 [-0.06; 0.01]	0.248387	-0.02 [-0.06; 0.01]	0.354896
TAG51_4_FA16_0	Absolute (nmol)	Cortical thickness	-0.1 [-0.14; -0.07]	0	-0.03 [-0.07; 0]	0.0731551	-0.04 [-0.07; -0.01]	0.0367359	-0.04 [-0.07; 0]	0.0664401
TAG51_4_FA18_1	Absolute (nmol)	Cortical thickness	-0.06 [-0.09; -0.02]	0.0022852	0.01 [-0.03; 0.04]	0.759787	0 [-0.03; 0.03]	0.965681	0 [-0.03; 0.03]	0.998536
TAG51_5_FA18_3	Absolute (nmol)	Cortical thickness	-0.05 [-0.08; -0.01]	0.0097283	0.01 [-0.02; 0.04]	0.556974	0 [-0.03; 0.04]	0.884434	0.01 [-0.02; 0.04]	0.654067
TAG52_1_FA16_0	Absolute (nmol)	Cortical thickness	-0.15 [-0.18; -0.11]	0	-0.06 [-0.1; -0.03]	0.0033131	-0.06 [-0.09; -0.02]	0.0043243	-0.05 [-0.09; -0.02]	0.0191237
TAG52_2_FA20_2	Absolute (nmol)	Cortical thickness	-0.15 [-0.19; -0.12]	0	-0.08 [-0.11; -0.05]	3.71e-05	-0.08 [-0.12; -0.05]	2.11e-05	-0.08 [-0.11; -0.04]	0.000449
TAG52_4_FA18_3	Absolute (nmol)	Cortical thickness	-0.11 [-0.14; -0.07]	0	-0.03 [-0.07; 0]	0.144601	-0.03 [-0.07; 0]	0.0943387	-0.03 [-0.06; 0.01]	0.242673
TAG52_5_FA18_1	Absolute (nmol)	Cortical thickness	-0.11 [-0.14; -0.07]	0	-0.03 [-0.06; 0]	0.157877	-0.03 [-0.06; 0]	0.136173	-0.02 [-0.06; 0.01]	0.332109
TAG52_6_FA14_0	Absolute (nmol)	Cortical thickness	-0.14 [-0.18; -0.11]	0	-0.04 [-0.07; -0.01]	0.0401058	-0.05 [-0.08; -0.01]	0.0173335	-0.03 [-0.07; 0]	0.125475
TAG52_6_FA18_1	Absolute (nmol)	Cortical thickness	-0.12 [-0.15; -0.08]	0	-0.03 [-0.06; 0]	0.156076	-0.03 [-0.06; 0]	0.13086	-0.01 [-0.05; 0.02]	0.529701
TAG52_7_FA18_1	Absolute (nmol)	Cortical thickness	-0.14 [-0.18; -0.11]	0	-0.04 [-0.08; -0.01]	0.0280214	-0.05 [-0.08; -0.01]	0.0208528	-0.04 [-0.08; 0]	0.0670681
TAG53_1_FA18_0	Absolute (nmol)	Cortical thickness	-0.13 [-0.17; -0.1]	0	-0.03 [-0.07; 0]	0.132821	-0.03 [-0.07; 0]	0.109316	-0.03 [-0.06; 0.01]	0.287554
TAG53_2_FA18_1	Absolute (nmol)	Cortical thickness	-0.1 [-0.14; -0.07]	0	-0.01 [-0.04; 0.03]	0.697941	-0.01 [-0.04; 0.02]	0.656301	-0.01 [-0.04; 0.03]	0.813082
TAG53_4_FA17_0	Absolute (nmol)	Cortical thickness	-0.05 [-0.08; -0.01]	0.0093673	0.01 [-0.02; 0.04]	0.567448	0.01 [-0.02; 0.04]	0.690933	0.01 [-0.03; 0.04]	0.740688
TAG53_5_FA18_1	Absolute (nmol)	Cortical thickness	-0.02 [-0.06; 0.01]	0.2478339	0 [-0.03; 0.03]	0.994548	0 [-0.03; 0.03]	0.977516	-0.01 [-0.04; 0.03]	0.766671
TAG53_6_FA18_2	Absolute (nmol)	Cortical thickness	-0.04 [-0.08; -0.01]	0.0296577	-0.03 [-0.06; 0]	0.145558	-0.03 [-0.06; 0]	0.105435	-0.04 [-0.07; 0]	0.0842188
TAG54_1_FA16_0	Absolute (nmol)	Cortical thickness	-0.12 [-0.16; -0.09]	0	-0.05 [-0.08; -0.01]	0.0172488	-0.05 [-0.08; -0.02]	0.0095531	-0.04 [-0.08; -0.01]	0.0454658
TAG54_1_FA20_0	Absolute (nmol)	Cortical thickness	-0.1 [-0.13; -0.07]	0	-0.03 [-0.06; 0]	0.147283	-0.03 [-0.07; 0]	0.0977774	-0.03 [-0.06; 0.01]	0.220931
TAG54_1_FA20_1	Absolute (nmol)	Cortical thickness	-0.15 [-0.18; -0.12]	0	-0.07 [-0.11; -0.04]	0.0004408	-0.07 [-0.11; -0.04]	0.0002582	-0.07 [-0.1; -0.03]	0.0033674
TAG54_2_FA18_2	Absolute (nmol)	Cortical thickness	-0.1 [-0.13; -0.06]	0	-0.02 [-0.06; 0.01]	0.243262	-0.02 [-0.06; 0.01]	0.314692	-0.02 [-0.05; 0.02]	0.497162
TAG54_3_FA18_2	Absolute (nmol)	Cortical thickness	-0.07 [-0.1; -0.04]	9.79e-05	-0.01 [-0.05; 0.02]	0.557778	-0.02 [-0.05; 0.02]	0.472352	-0.01 [-0.04; 0.03]	0.810822
TAG54_3_FA20_1	Absolute (nmol)	Cortical thickness	-0.12 [-0.16; -0.09]	0	-0.06 [-0.1; -0.03]	0.0018089	-0.06 [-0.1; -0.03]	0.0016007	-0.06 [-0.1; -0.03]	0.0049039
TAG54_4_FA18_1	Absolute (nmol)	Cortical thickness	-0.01 [-0.05; 0.02]	0.4982335	0.01 [-0.02; 0.04]	0.637249	0.01 [-0.02; 0.04]	0.643696	0.01 [-0.02; 0.05]	0.543568
TAG54_4_FA18_3	Absolute (nmol)	Cortical thickness	-0.09 [-0.12; -0.05]	1.8e-06	-0.01 [-0.05; 0.02]	0.507738	-0.02 [-0.05; 0.01]	0.32405	-0.01 [-0.04; 0.03]	0.755893
TAG54_4_FA20_4	Absolute (nmol)	Cortical thickness	-0.19 [-0.23; -0.16]	0	-0.09 [-0.12; -0.06]	7e-06	-0.09 [-0.12; -0.06]	8.6e-06	-0.08 [-0.12; -0.05]	0.0001603
TAG54_4_FA22_1	Absolute (nmol)	Cortical thickness	-0.02 [-0.06; 0.01]	0.2349572	0 [-0.03; 0.04]	0.832797	0 [-0.03; 0.03]	0.921497	0.01 [-0.03; 0.04]	0.696541
TAG54_5_FA16_0	Absolute (nmol)	Cortical thickness	-0.17 [-0.2; -0.13]	0	-0.08 [-0.12; -0.05]	9.54e-05	-0.08 [-0.12; -0.05]	7.62e-05	-0.08 [-0.11; -0.04]	0.0008185
TAG54_5_FA18_0	Absolute (nmol)	Cortical thickness	-0.11 [-0.14; -0.07]	0	-0.03 [-0.06; 0.01]	0.177273	-0.03 [-0.06; 0]	0.13679	-0.02 [-0.05; 0.01]	0.376274
TAG54_5_FA18_3	Absolute (nmol)	Cortical thickness	-0.04 [-0.08; -0.01]	0.0184375	0 [-0.03; 0.04]	0.812863	0 [-0.03; 0.03]	0.992836	0.01 [-0.03; 0.04]	0.748606
TAG54_5_FA22_1	Absolute (nmol)	Cortical thickness	-0.02 [-0.06; 0.01]	0.2550049	0 [-0.03; 0.03]	0.897388	0 [-0.03; 0.03]	0.928157	0.01 [-0.03; 0.04]	0.810574
TAG54_7_FA22_5	Absolute (nmol)	Cortical thickness	-0.14 [-0.17; -0.1]	0	-0.05 [-0.08; -0.02]	0.0091627	-0.05 [-0.08; -0.02]	0.007309	-0.04 [-0.08; -0.01]	0.0352319
TAG54_8_FA20_5	Absolute (nmol)	Cortical thickness	-0.17 [-0.21; -0.14]	0	-0.04 [-0.07; -0.01]	0.0475529	-0.03 [-0.06; 0]	0.075463	-0.03 [-0.06; 0]	0.152609
TAG55_6_FA20_3	Absolute (nmol)	Cortical thickness	-0.1 [-0.14; -0.07]	0	-0.1 [-0.13; -0.07]	0	-0.11 [-0.14; -0.08]	0	-0.11 [-0.14; -0.07]	0
TAG56_3_FA18_1	Absolute (nmol)	Cortical thickness	-0.07 [-0.11; -0.04]	6.78e-05	-0.03 [-0.06; 0]	0.101172	-0.03 [-0.07; 0]	0.082114	-0.02 [-0.06; 0.01]	0.302296
TAG56_5_FA20_1	Absolute (nmol)	Cortical thickness	-0.04 [-0.07; 0]	0.0402999	-0.02 [-0.05; 0.02]	0.417697	-0.02 [-0.05; 0.01]	0.360759	-0.01 [-0.05; 0.02]	0.520355
TAG56_5_FA20_3	Absolute (nmol)	Cortical thickness	-0.1 [-0.13; -0.07]	0	-0.03 [-0.06; 0]	0.0718373	-0.03 [-0.07; 0]	0.0681265	-0.03 [-0.06; 0.01]	0.228376
TAG56_5_FA20_4	Absolute (nmol)	Cortical thickness	-0.17 [-0.2; -0.13]	0	-0.06 [-0.09; -0.03]	0.0021317	-0.06 [-0.09; -0.02]	0.0034863	-0.05 [-0.09; -0.02]	0.0156948
TAG56_7_FA22_5	Absolute (nmol)	Cortical thickness	-0.13 [-0.17; -0.1]	0	-0.05 [-0.08; -0.02]	0.0100447	-0.05 [-0.08; -0.01]	0.0186842	-0.05 [-0.09; -0.02]	0.0183994
TAG56_8_FA20_4	Absolute (nmol)	Cortical thickness	-0.1 [-0.13; -0.06]	1e-07	-0.04 [-0.07; -0.01]	0.0218641	-0.05 [-0.08; -0.02]	0.0086293	-0.04 [-0.07; -0.01]	0.0588968
TAG56_9_FA22_6	Absolute (nmol)	Cortical thickness	-0.17 [-0.2; -0.13]	0	-0.05 [-0.08; -0.02]	0.0054716	-0.05 [-0.08; -0.02]	0.0077834	-0.05 [-0.08; -0.01]	0.0187046
TAG57_8_FA22_6	Absolute (nmol)	Cortical thickness	-0.18 [-0.21; -0.14]	0	-0.05 [-0.09; -0.02]	0.0033871	-0.05 [-0.08; -0.02]	0.0048488	-0.05 [-0.09; -0.02]	0.0109909
TAG58_6_FA18_0	Absolute (nmol)	Cortical thickness	-0.19 [-0.22; -0.15]	0	-0.06 [-0.1; -0.03]	0.0013478	-0.06 [-0.1; -0.03]	0.0013554	-0.06 [-0.09; -0.02]	0.0123323
TAG58_7_FA20_4	Absolute (nmol)	Cortical thickness	-0.2 [-0.23; -0.17]	0	-0.11 [-0.14; -0.08]	0	-0.11 [-0.14; -0.08]	0	-0.11 [-0.15; -0.08]	0
TAG58_8_FA18_1	Absolute (nmol)	Cortical thickness	-0.16 [-0.2; -0.13]	0	-0.05 [-0.08; -0.02]	0.0034878	-0.05 [-0.08; -0.02]	0.011457	-0.05 [-0.08; -0.01]	0.0201941
TAG58_8_FA20_4	Absolute (nmol)	Cortical thickness	-0.17 [-0.21; -0.14]	0	-0.07 [-0.1; -0.04]	6.81e-05	-0.07 [-0.1; -0.04]	6.84e-05	-0.07 [-0.1; -0.04]	0.0006076
TAG58_9_FA22_6	Absolute (nmol)	Cortical thickness	-0.14 [-0.17; -0.11]	0	-0.05 [-0.08; -0.01]	0.0115205	-0.04 [-0.07; -0.01]	0.0312399	-0.04 [-0.07; -0.01]	0.0403944
TAG44_1_FA16_1	Absolute (nmol)	Cortical thickness	-0.09 [-0.13; -0.06]	6e-07	-0.03 [-0.06; 0]	0.163286	-0.03 [-0.06; 0]	0.151009	-0.02 [-0.05; 0.01]	0.356105
TAG45_0_FA16_0	Absolute (nmol)	Cortical thickness	-0.08 [-0.12; -0.05]	7.8e-06	-0.02 [-0.05; 0.01]	0.281678	-0.03 [-0.06; 0.01]	0.185935	-0.02 [-0.05; 0.02]	0.511292
TAG45_1_FA16_0	Absolute (nmol)	Cortical thickness	-0.11 [-0.14; -0.07]	0	-0.03 [-0.06; 0]	0.117215	-0.04 [-0.07; 0]	0.0636254	-0.03 [-0.06; 0]	0.172793
TAG46_2_FA14_1	Absolute (nmol)	Cortical thickness	-0.11 [-0.15; -0.08]	0	-0.04 [-0.07; -0.01]	0.040888	-0.04 [-0.07; -0.01]	0.0334726	-0.03 [-0.06; 0]	0.150665
TAG46_3_FA18_1	Absolute (nmol)	Cortical thickness	-0.06 [-0.09; -0.03]	0.0009171	-0.02 [-0.05; 0.01]	0.288191	-0.02 [-0.05; 0.02]	0.436434	-0.01 [-0.04; 0.02]	0.635561
TAG46_3_FA18_2	Absolute (nmol)	Cortical thickness	-0.05 [-0.09; -0.02]	0.0052055	-0.01 [-0.04; 0.02]	0.590524	-0.01 [-0.04; 0.02]	0.613578	0 [-0.04; 0.03]	0.89934
TAG47_1_FA16_1	Absolute (nmol)	Cortical thickness	-0.12 [-0.15; -0.08]	0	-0.04 [-0.07; 0]	0.0561838	-0.04 [-0.07; -0.01]	0.0263233	-0.03 [-0.07; 0]	0.121166
TAG47_1_FA18_1	Absolute (nmol)	Cortical thickness	-0.07 [-0.1; -0.03]	0.0001352	-0.01 [-0.04; 0.02]	0.645996	-0.02 [-0.05; 0.02]	0.441247	-0.01 [-0.04; 0.03]	0.816982
TAG47_2_FA16_1	Absolute (nmol)	Cortical thickness	-0.12 [-0.16; -0.09]	0	-0.03 [-0.06; 0]	0.0794128	-0.04 [-0.07; -0.01]	0.0476634	-0.03 [-0.06; 0]	0.171996
TAG47_2_FA18_2	Absolute (nmol)	Cortical thickness	-0.04 [-0.08; -0.01]	0.0226732	0.01 [-0.03; 0.04]	0.749509	0 [-0.03; 0.04]	0.891807	0.01 [-0.02; 0.04]	0.684012
TAG48_0_FA16_0	Absolute (nmol)	Cortical thickness	-0.14 [-0.17; -0.1]	0	-0.06 [-0.1; -0.03]	0.0009626	-0.06 [-0.1; -0.03]	0.0010184	-0.06 [-0.09; -0.02]	0.00701
TAG48_2_FA12_0	Absolute (nmol)	Cortical thickness	-0.04 [-0.07; 0]	0.0474462	0 [-0.03; 0.03]	0.920488	0 [-0.03; 0.03]	0.921497	0.01 [-0.02; 0.05]	0.533411
TAG48_2_FA14_0	Absolute (nmol)	Cortical thickness	-0.11 [-0.15; -0.08]	0	-0.04 [-0.07; -0.01]	0.0333486	-0.04 [-0.07; -0.01]	0.0367359	-0.04 [-0.07; 0]	0.0923248
TAG48_2_FA18_1	Absolute (nmol)	Cortical thickness	-0.09 [-0.12; -0.05]	8e-07	-0.03 [-0.06; 0.01]	0.166978	-0.03 [-0.06; 0]	0.149233	-0.02 [-0.05; 0.02]	0.449177
TAG48_3_FA18_1	Absolute (nmol)	Cortical thickness	-0.05 [-0.08; -0.01]	0.0078824	-0.01 [-0.04; 0.02]	0.637348	-0.01 [-0.04; 0.02]	0.601929	0 [-0.03; 0.04]	0.962414
TAG50_2_FA16_0	Absolute (nmol)	Cortical thickness	-0.15 [-0.18; -0.12]	0	-0.07 [-0.11; -0.04]	0.0002155	-0.07 [-0.11; -0.04]	0.0002426	-0.07 [-0.1; -0.03]	0.0019948
TAG50_3_FA14_1	Absolute (nmol)	Cortical thickness	-0.09 [-0.12; -0.05]	7e-07	-0.02 [-0.05; 0.01]	0.314781	-0.02 [-0.05; 0.01]	0.326253	-0.01 [-0.04; 0.03]	0.740688
TAG50_3_FA20_3	Absolute (nmol)	Cortical thickness	-0.12 [-0.16; -0.09]	0	-0.05 [-0.08; -0.02]	0.0075314	-0.06 [-0.09; -0.02]	0.0033989	-0.04 [-0.08; -0.01]	0.0403944
TAG50_4_FA14_0	Absolute (nmol)	Cortical thickness	-0.04 [-0.08; -0.01]	0.0233243	0 [-0.03; 0.03]	0.930336	0 [-0.04; 0.03]	0.823371	0 [-0.04; 0.03]	0.979017
TAG50_5_FA20_4	Absolute (nmol)	Cortical thickness	-0.12 [-0.15; -0.08]	0	-0.05 [-0.08; -0.01]	0.0153945	-0.05 [-0.08; -0.02]	0.0049728	-0.04 [-0.07; 0]	0.0886212
TAG51_1_FA18_0	Absolute (nmol)	Cortical thickness	-0.12 [-0.15; -0.08]	0	-0.03 [-0.06; 0.01]	0.198455	-0.03 [-0.06; 0]	0.128432	-0.02 [-0.06; 0.01]	0.320576
TAG51_2_FA18_0	Absolute (nmol)	Cortical thickness	-0.1 [-0.14; -0.07]	0	-0.02 [-0.05; 0.02]	0.41309	-0.02 [-0.05; 0.02]	0.375757	-0.02 [-0.05; 0.02]	0.508142
TAG51_3_FA15_0	Absolute (nmol)	Cortical thickness	-0.02 [-0.06; 0.01]	0.2368063	0.03 [0; 0.06]	0.129324	0.03 [-0.01; 0.06]	0.200868	0.03 [-0.01; 0.06]	0.23438
TAG52_3_FA18_1	Absolute (nmol)	Cortical thickness	-0.1 [-0.13; -0.06]	1e-07	-0.03 [-0.07; 0]	0.101122	-0.03 [-0.07; 0]	0.0972784	-0.03 [-0.07; 0]	0.162368
TAG52_3_FA20_3	Absolute (nmol)	Cortical thickness	-0.16 [-0.2; -0.13]	0	-0.08 [-0.11; -0.05]	2.49e-05	-0.08 [-0.11; -0.05]	2.83e-05	-0.08 [-0.11; -0.04]	0.0004627
TAG52_4_FA14_0	Absolute (nmol)	Cortical thickness	-0.1 [-0.13; -0.06]	1e-07	-0.03 [-0.07; 0]	0.0828173	-0.04 [-0.07; 0]	0.060192	-0.03 [-0.06; 0.01]	0.213678
TAG52_4_FA18_2	Absolute (nmol)	Cortical thickness	-0.05 [-0.09; -0.02]	0.0034885	-0.02 [-0.05; 0.02]	0.430917	-0.02 [-0.05; 0.02]	0.445539	-0.02 [-0.05; 0.02]	0.405315
TAG52_4_FA22_1	Absolute (nmol)	Cortical thickness	-0.09 [-0.13; -0.06]	2e-07	-0.03 [-0.06; 0]	0.140854	-0.03 [-0.07; 0]	0.103697	-0.03 [-0.07; 0.01]	0.194363
TAG52_6_FA16_0	Absolute (nmol)	Cortical thickness	-0.14 [-0.18; -0.11]	0	-0.04 [-0.07; -0.01]	0.0287625	-0.05 [-0.08; -0.02]	0.0092502	-0.04 [-0.07; 0]	0.0881682
TAG52_7_FA22_6	Absolute (nmol)	Cortical thickness	-0.16 [-0.19; -0.12]	0	-0.05 [-0.08; -0.02]	0.0095616	-0.05 [-0.08; -0.02]	0.0056375	-0.04 [-0.07; 0]	0.070507
TAG53_0_FA16_0	Absolute (nmol)	Cortical thickness	-0.2 [-0.24; -0.17]	0	-0.07 [-0.1; -0.04]	0.0002555	-0.08 [-0.11; -0.04]	9.45e-05	-0.06 [-0.1; -0.03]	0.0028284
TAG53_1_FA16_0	Absolute (nmol)	Cortical thickness	-0.15 [-0.18; -0.11]	0	-0.05 [-0.08; -0.02]	0.0083907	-0.05 [-0.09; -0.02]	0.0073241	-0.05 [-0.08; -0.01]	0.0352319
TAG53_1_FA18_1	Absolute (nmol)	Cortical thickness	-0.12 [-0.16; -0.09]	0	-0.02 [-0.06; 0.01]	0.268976	-0.03 [-0.06; 0.01]	0.218092	-0.02 [-0.05; 0.02]	0.449177
TAG54_3_FA18_0	Absolute (nmol)	Cortical thickness	-0.08 [-0.11; -0.05]	7.5e-06	-0.02 [-0.05; 0.02]	0.464675	-0.01 [-0.05; 0.02]	0.495086	-0.01 [-0.04; 0.03]	0.742737
TAG54_3_FA18_3	Absolute (nmol)	Cortical thickness	-0.05 [-0.09; 0]	0.0499961	0.02 [-0.02; 0.06]	0.48203	0.01 [-0.03; 0.06]	0.568345	0.02 [-0.02; 0.07]	0.412966
TAG54_5_FA22_5	Absolute (nmol)	Cortical thickness	-0.19 [-0.22; -0.15]	0	-0.09 [-0.13; -0.06]	4.9e-06	-0.1 [-0.13; -0.06]	1.5e-06	-0.09 [-0.12; -0.05]	0.0001025
TAG54_6_FA20_5	Absolute (nmol)	Cortical thickness	-0.2 [-0.23; -0.17]	0	-0.05 [-0.09; -0.02]	0.007159	-0.06 [-0.09; -0.02]	0.0048488	-0.04 [-0.08; -0.01]	0.0459493
TAG54_6_FA22_6	Absolute (nmol)	Cortical thickness	-0.2 [-0.24; -0.17]	0	-0.08 [-0.11; -0.05]	2.99e-05	-0.09 [-0.12; -0.05]	9.4e-06	-0.08 [-0.11; -0.04]	0.0003333
TAG54_7_FA22_6	Absolute (nmol)	Cortical thickness	-0.2 [-0.23; -0.16]	0	-0.07 [-0.1; -0.04]	0.0001647	-0.07 [-0.11; -0.04]	0.000107	-0.07 [-0.1; -0.03]	0.0016322
TAG55_1_FA18_1	Absolute (nmol)	Cortical thickness	-0.17 [-0.21; -0.14]	0	-0.05 [-0.08; -0.02]	0.0049595	-0.05 [-0.08; -0.02]	0.0085278	-0.05 [-0.08; -0.01]	0.027976
TAG55_4_FA18_1	Absolute (nmol)	Cortical thickness	-0.07 [-0.1; -0.03]	0.0001341	-0.02 [-0.05; 0.01]	0.364604	-0.01 [-0.05; 0.02]	0.491477	-0.01 [-0.05; 0.02]	0.652146
TAG56_3_FA16_0	Absolute (nmol)	Cortical thickness	-0.17 [-0.2; -0.13]	0	-0.08 [-0.11; -0.05]	4.71e-05	-0.08 [-0.11; -0.05]	4.98e-05	-0.07 [-0.11; -0.04]	0.0008185
TAG56_3_FA18_0	Absolute (nmol)	Cortical thickness	-0.14 [-0.17; -0.11]	0	-0.05 [-0.09; -0.02]	0.0065818	-0.06 [-0.09; -0.02]	0.0039063	-0.05 [-0.08; -0.01]	0.0345343
TAG56_4_FA16_0	Absolute (nmol)	Cortical thickness	-0.16 [-0.19; -0.12]	0	-0.08 [-0.11; -0.05]	4.98e-05	-0.08 [-0.12; -0.05]	3.31e-05	-0.08 [-0.11; -0.04]	0.000594
TAG56_4_FA20_4	Absolute (nmol)	Cortical thickness	-0.19 [-0.23; -0.16]	0	-0.07 [-0.11; -0.04]	0.0003259	-0.07 [-0.11; -0.04]	0.000442	-0.07 [-0.1; -0.03]	0.0035789
TAG56_5_FA16_0	Absolute (nmol)	Cortical thickness	-0.16 [-0.19; -0.12]	0	-0.08 [-0.11; -0.04]	0.0001275	-0.08 [-0.11; -0.04]	0.0001699	-0.08 [-0.11; -0.04]	0.0008725
TAG56_6_FA16_0	Absolute (nmol)	Cortical thickness	-0.16 [-0.19; -0.12]	0	-0.05 [-0.08; -0.01]	0.0175216	-0.05 [-0.08; -0.01]	0.0211806	-0.05 [-0.08; -0.01]	0.0463903
TAG56_6_FA20_4	Absolute (nmol)	Cortical thickness	-0.13 [-0.17; -0.1]	0	-0.06 [-0.09; -0.02]	0.0025533	-0.06 [-0.09; -0.03]	0.0024475	-0.05 [-0.08; -0.02]	0.0178365
TAG56_7_FA22_6	Absolute (nmol)	Cortical thickness	-0.2 [-0.23; -0.16]	0	-0.07 [-0.1; -0.04]	0.0001843	-0.07 [-0.1; -0.04]	0.0001771	-0.07 [-0.1; -0.03]	0.0011904
TAG56_8_FA22_5	Absolute (nmol)	Cortical thickness	-0.13 [-0.17; -0.1]	0	-0.04 [-0.08; -0.01]	0.0216135	-0.04 [-0.07; -0.01]	0.0328041	-0.04 [-0.08; -0.01]	0.0404575
TAG56_9_FA18_3	Absolute (nmol)	Cortical thickness	-0.14 [-0.17; -0.1]	0	-0.04 [-0.07; -0.01]	0.0472487	-0.03 [-0.06; 0]	0.0669228	-0.04 [-0.07; 0]	0.077511
TAG56_9_FA20_4	Absolute (nmol)	Cortical thickness	-0.13 [-0.16; -0.09]	0	-0.05 [-0.08; -0.02]	0.0098433	-0.05 [-0.08; -0.02]	0.0039827	-0.04 [-0.07; -0.01]	0.0395634
TAG58_7_FA22_4	Absolute (nmol)	Cortical thickness	-0.08 [-0.12; -0.05]	5.4e-06	-0.05 [-0.08; -0.01]	0.0160958	-0.05 [-0.08; -0.01]	0.0152535	-0.04 [-0.08; -0.01]	0.0401859
TAG58_9_FA18_2	Absolute (nmol)	Cortical thickness	-0.13 [-0.16; -0.09]	0	-0.04 [-0.07; -0.01]	0.0140488	-0.04 [-0.07; -0.01]	0.0275516	-0.04 [-0.07; -0.01]	0.0395346
PC_FA12_0	Absolute (nmol)	Cortical thickness	-0.04 [-0.08; -0.01]	0.0273279	0.01 [-0.03; 0.04]	0.726538	0.01 [-0.02; 0.04]	0.568345	0.01 [-0.02; 0.05]	0.642671
PC_FA14_0	Absolute (nmol)	Cortical thickness	-0.06 [-0.09; -0.03]	0.0009333	-0.04 [-0.07; 0]	0.0570266	-0.03 [-0.07; 0]	0.0738189	-0.03 [-0.07; 0]	0.108832
PC_FA14_1	Absolute (nmol)	Cortical thickness	-0.09 [-0.13; -0.04]	9.4e-05	-0.06 [-0.1; -0.03]	0.0032251	-0.06 [-0.1; -0.02]	0.0058173	-0.06 [-0.1; -0.02]	0.0166245
PC_FA15_0	Absolute (nmol)	Cortical thickness	0.04 [0; 0.07]	0.0400024	0.05 [0.01; 0.08]	0.0140488	0.05 [0.02; 0.08]	0.0096757	0.04 [0.01; 0.08]	0.0298711
PC_FA16_0	Absolute (nmol)	Cortical thickness	-0.12 [-0.15; -0.08]	0	-0.1 [-0.13; -0.06]	6.3e-06	-0.1 [-0.13; -0.06]	8.4e-06	-0.1 [-0.14; -0.06]	1.96e-05
PC_FA16_1	Absolute (nmol)	Cortical thickness	-0.13 [-0.16; -0.09]	0	-0.08 [-0.11; -0.05]	3.63e-05	-0.08 [-0.11; -0.04]	0.0001017	-0.08 [-0.11; -0.04]	0.0004627
PC_FA17_0	Absolute (nmol)	Cortical thickness	-0.01 [-0.05; 0.02]	0.5263986	0.04 [0.01; 0.08]	0.0186087	0.04 [0.01; 0.08]	0.0199325	0.04 [0.01; 0.08]	0.0532766
PC_FA18_0	Absolute (nmol)	Cortical thickness	-0.09 [-0.12; -0.05]	1e-06	-0.04 [-0.08; 0]	0.0714816	-0.04 [-0.08; 0]	0.0711639	-0.04 [-0.07; 0]	0.159224
PC_FA18_1	Absolute (nmol)	Cortical thickness	-0.09 [-0.13; -0.06]	2e-07	-0.06 [-0.1; -0.03]	0.0018323	-0.06 [-0.1; -0.03]	0.0026512	-0.06 [-0.1; -0.02]	0.0089486
PC_FA18_2	Absolute (nmol)	Cortical thickness	0.01 [-0.03; 0.04]	0.6586907	-0.02 [-0.05; 0.02]	0.476578	-0.02 [-0.05; 0.02]	0.473855	-0.03 [-0.07; 0.01]	0.308113
PC_FA18_3	Absolute (nmol)	Cortical thickness	-0.07 [-0.1; -0.03]	0.0002656	-0.03 [-0.06; 0]	0.0793603	-0.04 [-0.07; 0]	0.0537118	-0.03 [-0.06; 0.01]	0.188205
PC_FA18_4	Absolute (nmol)	Cortical thickness	-0.03 [-0.12; 0.05]	0.4822905	-0.03 [-0.1; 0.05]	0.602025	-0.03 [-0.11; 0.04]	0.492633	0 [-0.09; 0.08]	0.948111
PC_FA20_0	Absolute (nmol)	Cortical thickness	0 [-0.03; 0.04]	0.8019771	0.01 [-0.02; 0.04]	0.571695	0.01 [-0.02; 0.04]	0.641858	0.02 [-0.02; 0.05]	0.462828
PC_FA20_1	Absolute (nmol)	Cortical thickness	-0.02 [-0.05; 0.02]	0.3302252	0 [-0.03; 0.03]	0.910393	0 [-0.03; 0.03]	0.854806	0.01 [-0.03; 0.04]	0.760445
PC_FA20_2	Absolute (nmol)	Cortical thickness	-0.11 [-0.14; -0.07]	0	-0.07 [-0.1; -0.04]	0.0002942	-0.07 [-0.1; -0.04]	0.0003556	-0.07 [-0.11; -0.04]	0.0004835
PC_FA20_3	Absolute (nmol)	Cortical thickness	-0.08 [-0.12; -0.05]	3.1e-06	-0.06 [-0.09; -0.03]	0.0016075	-0.06 [-0.09; -0.03]	0.0015998	-0.06 [-0.09; -0.03]	0.0037838
PC_FA20_4	Absolute (nmol)	Cortical thickness	-0.12 [-0.16; -0.09]	0	-0.08 [-0.11; -0.04]	4.75e-05	-0.08 [-0.11; -0.04]	4.99e-05	-0.08 [-0.11; -0.04]	0.0002899
PC_FA20_5	Absolute (nmol)	Cortical thickness	-0.18 [-0.21; -0.14]	0	-0.05 [-0.08; -0.01]	0.0127318	-0.04 [-0.08; -0.01]	0.0193856	-0.04 [-0.07; -0.01]	0.0541123
PC_FA22_1	Absolute (nmol)	Cortical thickness	-0.06 [-0.15; 0.03]	0.2292814	-0.04 [-0.12; 0.05]	0.487872	-0.03 [-0.11; 0.05]	0.568345	0.02 [-0.07; 0.11]	0.72809
PC_FA22_2	Absolute (nmol)	Cortical thickness	-0.11 [-0.2; -0.01]	0.0354401	-0.07 [-0.15; 0.02]	0.192737	-0.07 [-0.16; 0.01]	0.151384	-0.04 [-0.13; 0.05]	0.489105
PC_FA22_4	Absolute (nmol)	Cortical thickness	-0.04 [-0.08; -0.01]	0.0190736	-0.03 [-0.07; 0]	0.0582082	-0.03 [-0.06; 0]	0.0722619	-0.03 [-0.07; 0]	0.117426
PC_FA22_5	Absolute (nmol)	Cortical thickness	-0.11 [-0.14; -0.07]	0	-0.03 [-0.06; 0.01]	0.198614	-0.03 [-0.06; 0.01]	0.211455	-0.02 [-0.06; 0.01]	0.305626
PC_FA22_6	Absolute (nmol)	Cortical thickness	-0.13 [-0.17; -0.1]	0	-0.04 [-0.08; -0.01]	0.0168612	-0.04 [-0.08; -0.01]	0.0208528	-0.05 [-0.08; -0.01]	0.0274251
PC	Absolute (nmol)	Cortical thickness	-0.1 [-0.14; -0.07]	0	-0.09 [-0.12; -0.05]	0.0001191	-0.09 [-0.12; -0.05]	0.0001183	-0.09 [-0.13; -0.05]	0.0004627
PC_12_0_18_2	Absolute (nmol)	Cortical thickness	-0.06 [-0.14; 0.02]	0.1325017	-0.05 [-0.13; 0.02]	0.214901	-0.05 [-0.12; 0.02]	0.267978	-0.05 [-0.12; 0.03]	0.35543
PC_14_0_14_0	Absolute (nmol)	Cortical thickness	-0.07 [-0.11; -0.03]	0.0018124	-0.05 [-0.09; -0.01]	0.0329485	-0.05 [-0.08; -0.01]	0.0491036	-0.03 [-0.07; 0.01]	0.181843
PC_14_0_18_3	Absolute (nmol)	Cortical thickness	-0.08 [-0.14; -0.02]	0.0102261	-0.07 [-0.12; -0.01]	0.0454341	-0.07 [-0.13; -0.02]	0.0308901	-0.06 [-0.11; 0]	0.117025
PC_15_0_20_4	Absolute (nmol)	Cortical thickness	-0.09 [-0.13; -0.05]	3e-06	-0.05 [-0.08; -0.02]	0.0088929	-0.05 [-0.08; -0.02]	0.0103217	-0.05 [-0.08; -0.01]	0.021529
PC_16_0_20_3	Absolute (nmol)	Cortical thickness	-0.09 [-0.13; -0.06]	2e-07	-0.07 [-0.1; -0.04]	0.0002285	-0.07 [-0.1; -0.04]	0.0002611	-0.07 [-0.1; -0.04]	0.0005867
PC_17_0_18_3	Absolute (nmol)	Cortical thickness	-0.11 [-0.18; -0.04]	0.0035193	-0.05 [-0.11; 0.01]	0.193928	-0.06 [-0.12; 0.01]	0.136173	-0.02 [-0.09; 0.05]	0.685775
PC_17_0_20_5	Absolute (nmol)	Cortical thickness	-0.13 [-0.18; -0.08]	1e-06	-0.05 [-0.09; 0]	0.0731551	-0.05 [-0.09; 0]	0.0791708	-0.02 [-0.07; 0.02]	0.472058
PC_18_0_20_1	Absolute (nmol)	Cortical thickness	-0.08 [-0.12; -0.04]	0.0002795	-0.04 [-0.08; 0]	0.078963	-0.04 [-0.08; -0.01]	0.0433679	-0.02 [-0.06; 0.02]	0.405851
PC_18_0_20_2	Absolute (nmol)	Cortical thickness	-0.11 [-0.14; -0.07]	0	-0.04 [-0.07; 0]	0.0539704	-0.04 [-0.07; -0.01]	0.0517257	-0.04 [-0.07; 0]	0.0859227
PC_18_2_18_2	Absolute (nmol)	Cortical thickness	0.13 [0.09; 0.16]	0	0.05 [0.01; 0.08]	0.0136926	0.05 [0.01; 0.08]	0.0186842	0.04 [0; 0.07]	0.0909481
PC_18_2_20_1	Absolute (nmol)	Cortical thickness	-0.04 [-0.08; 0]	0.0585592	-0.04 [-0.07; -0.01]	0.0401058	-0.04 [-0.08; -0.01]	0.0367359	-0.03 [-0.06; 0.01]	0.229136
PC_20_0_18_1	Absolute (nmol)	Cortical thickness	-0.04 [-0.07; 0]	0.0498829	-0.01 [-0.04; 0.02]	0.694094	-0.01 [-0.04; 0.02]	0.613371	0 [-0.03; 0.03]	0.9876
PC_20_0_18_2	Absolute (nmol)	Cortical thickness	0.04 [0.01; 0.08]	0.0237156	0.03 [-0.01; 0.06]	0.202971	0.02 [-0.01; 0.06]	0.259381	0.02 [-0.01; 0.06]	0.297971
PC_20_0_20_4	Absolute (nmol)	Cortical thickness	-0.04 [-0.07; 0]	0.0453018	-0.02 [-0.05; 0.01]	0.30706	-0.02 [-0.06; 0.01]	0.187773	0 [-0.04; 0.03]	0.889415
PC_16_0_14_0	Absolute (nmol)	Cortical thickness	-0.1 [-0.13; -0.07]	0	-0.05 [-0.08; -0.02]	0.0062685	-0.05 [-0.08; -0.02]	0.00534	-0.05 [-0.08; -0.01]	0.0205061
PC_16_0_16_1	Absolute (nmol)	Cortical thickness	-0.17 [-0.21; -0.14]	0	-0.09 [-0.12; -0.06]	9e-07	-0.09 [-0.12; -0.06]	3.1e-06	-0.08 [-0.12; -0.05]	2.16e-05
PC_18_1_20_1	Absolute (nmol)	Cortical thickness	-0.08 [-0.13; -0.04]	0.0002366	-0.06 [-0.1; -0.02]	0.0073022	-0.06 [-0.1; -0.02]	0.0071215	-0.04 [-0.08; 0]	0.0895457
PC_18_1_20_5	Absolute (nmol)	Cortical thickness	-0.13 [-0.16; -0.09]	0	-0.02 [-0.05; 0.01]	0.280083	-0.02 [-0.05; 0.01]	0.33075	-0.02 [-0.05; 0.02]	0.504947
PC_18_1_22_6	Absolute (nmol)	Cortical thickness	-0.07 [-0.1; -0.03]	0.0002749	-0.02 [-0.05; 0.01]	0.288071	-0.02 [-0.05; 0.01]	0.319622	-0.01 [-0.05; 0.02]	0.624796
PC_18_2_20_3	Absolute (nmol)	Cortical thickness	0.06 [0.02; 0.09]	0.0013026	0.01 [-0.02; 0.04]	0.609392	0.01 [-0.02; 0.04]	0.596203	0 [-0.03; 0.03]	0.99476
PC_18_2_22_5	Absolute (nmol)	Cortical thickness	-0.05 [-0.1; 0]	0.0415704	-0.04 [-0.09; 0]	0.0800618	-0.05 [-0.09; 0]	0.0606361	-0.04 [-0.09; 0]	0.116624
PC_14_0_20_2	Absolute (nmol)	Cortical thickness	-0.08 [-0.15; -0.02]	0.0153207	-0.09 [-0.15; -0.03]	0.0081809	-0.09 [-0.15; -0.03]	0.009647	-0.09 [-0.15; -0.03]	0.017516
PC_15_0_22_6	Absolute (nmol)	Cortical thickness	-0.08 [-0.13; -0.03]	0.0019702	-0.05 [-0.09; -0.01]	0.0581253	-0.04 [-0.09; 0]	0.100558	-0.04 [-0.08; 0.01]	0.214798
PC_16_0_16_0	Absolute (nmol)	Cortical thickness	-0.05 [-0.09; -0.02]	0.0029766	-0.05 [-0.08; -0.01]	0.0211182	-0.05 [-0.09; -0.02]	0.0099556	-0.04 [-0.08; -0.01]	0.0535212
PC_16_0_18_1	Absolute (nmol)	Cortical thickness	-0.13 [-0.16; -0.1]	0	-0.08 [-0.11; -0.04]	0.0001191	-0.07 [-0.11; -0.04]	0.0001795	-0.07 [-0.11; -0.04]	0.0008573
PC_16_0_20_1	Absolute (nmol)	Cortical thickness	-0.08 [-0.11; -0.04]	1.44e-05	-0.02 [-0.05; 0.01]	0.342974	-0.02 [-0.05; 0.01]	0.291662	-0.02 [-0.05; 0.02]	0.438926
PC_17_0_16_1	Absolute (nmol)	Cortical thickness	-0.13 [-0.18; -0.08]	5e-07	-0.06 [-0.11; -0.02]	0.0136792	-0.06 [-0.11; -0.02]	0.0125681	-0.06 [-0.11; -0.02]	0.0325403
PC_17_0_22_6	Absolute (nmol)	Cortical thickness	-0.1 [-0.14; -0.06]	1.2e-06	-0.03 [-0.06; 0.01]	0.209511	-0.03 [-0.06; 0.01]	0.232085	-0.03 [-0.07; 0.01]	0.278815
PC_18_0_18_0	Absolute (nmol)	Cortical thickness	-0.09 [-0.12; -0.06]	6e-07	-0.04 [-0.08; -0.01]	0.0300957	-0.04 [-0.08; -0.01]	0.0286773	-0.03 [-0.06; 0.01]	0.220695
PC_18_0_22_5	Absolute (nmol)	Cortical thickness	-0.12 [-0.16; -0.09]	0	-0.02 [-0.05; 0.02]	0.440325	-0.01 [-0.05; 0.02]	0.53853	-0.01 [-0.05; 0.02]	0.658323
PC_18_1_22_5	Absolute (nmol)	Cortical thickness	0.01 [-0.03; 0.04]	0.7169581	0.03 [-0.01; 0.06]	0.199846	0.03 [-0.01; 0.06]	0.177207	0.04 [0; 0.07]	0.0987419
PC_18_2_20_5	Absolute (nmol)	Cortical thickness	-0.12 [-0.16; -0.08]	0	-0.06 [-0.1; -0.03]	0.0012198	-0.06 [-0.1; -0.03]	0.00124	-0.06 [-0.1; -0.03]	0.0046159
PC_14_0_20_3	Absolute (nmol)	Cortical thickness	-0.04 [-0.07; 0]	0.0544591	-0.04 [-0.07; -0.01]	0.0221568	-0.04 [-0.07; -0.01]	0.0367359	-0.04 [-0.08; -0.01]	0.0300456
PC_16_0_18_3	Absolute (nmol)	Cortical thickness	-0.09 [-0.12; -0.05]	8e-07	-0.05 [-0.08; -0.02]	0.0093407	-0.05 [-0.08; -0.02]	0.0073241	-0.04 [-0.08; -0.01]	0.0295775
PC_17_0_20_4	Absolute (nmol)	Cortical thickness	-0.05 [-0.08; -0.01]	0.0109857	0.01 [-0.02; 0.04]	0.586328	0.01 [-0.02; 0.04]	0.630003	0.01 [-0.03; 0.04]	0.762658
PC_17_0_22_4	Absolute (nmol)	Cortical thickness	-0.07 [-0.16; 0.03]	0.1902831	0 [-0.08; 0.08]	0.986502	0.01 [-0.08; 0.09]	0.903001	0.03 [-0.06; 0.12]	0.624796
PC_18_0_12_0	Absolute (nmol)	Cortical thickness	-0.2 [-0.25; -0.15]	0	-0.11 [-0.16; -0.07]	2.67e-05	-0.1 [-0.15; -0.06]	0.0001017	-0.11 [-0.16; -0.06]	0.0001786
PC_18_0_16_1	Absolute (nmol)	Cortical thickness	-0.16 [-0.19; -0.12]	0	-0.08 [-0.11; -0.05]	2.55e-05	-0.08 [-0.11; -0.04]	6.29e-05	-0.07 [-0.1; -0.04]	0.0006355
PC_18_0_22_4	Absolute (nmol)	Cortical thickness	-0.05 [-0.09; -0.02]	0.0052885	-0.02 [-0.05; 0.01]	0.30706	-0.02 [-0.05; 0.01]	0.326255	-0.01 [-0.04; 0.03]	0.721591
PC_18_1_18_1	Absolute (nmol)	Cortical thickness	0.01 [-0.02; 0.05]	0.4208651	0 [-0.03; 0.03]	0.969173	0 [-0.03; 0.03]	0.962571	0.01 [-0.03; 0.04]	0.754676
PC_18_1_18_2	Absolute (nmol)	Cortical thickness	0.08 [0.04; 0.11]	2.28e-05	0.02 [-0.02; 0.05]	0.401167	0.02 [-0.02; 0.05]	0.395831	0.01 [-0.02; 0.05]	0.609347
PC_18_1_22_4	Absolute (nmol)	Cortical thickness	-0.07 [-0.11; -0.02]	0.0057353	-0.05 [-0.09; -0.01]	0.0275753	-0.05 [-0.09; -0.01]	0.0238888	-0.04 [-0.08; 0]	0.152888
PC_18_2_18_3	Absolute (nmol)	Cortical thickness	0.05 [0.02; 0.09]	0.0057421	0.04 [0.01; 0.07]	0.0453923	0.03 [0; 0.07]	0.0793926	0.04 [0.01; 0.08]	0.0325134
PC_18_2_20_2	Absolute (nmol)	Cortical thickness	-0.05 [-0.09; -0.01]	0.0082623	-0.06 [-0.1; -0.03]	0.0015074	-0.06 [-0.09; -0.03]	0.0017137	-0.05 [-0.09; -0.02]	0.015235
PC_20_0_16_1	Absolute (nmol)	Cortical thickness	-0.08 [-0.17; 0.01]	0.0980811	-0.05 [-0.13; 0.03]	0.30706	-0.05 [-0.13; 0.03]	0.286095	-0.04 [-0.12; 0.05]	0.521525
PC_14_0_18_1	Absolute (nmol)	Cortical thickness	-0.07 [-0.11; -0.04]	7.73e-05	-0.04 [-0.07; -0.01]	0.0442924	-0.04 [-0.07; -0.01]	0.0427118	-0.03 [-0.07; 0]	0.125475
PC_14_0_22_5	Absolute (nmol)	Cortical thickness	-0.1 [-0.14; -0.05]	8.23e-05	-0.08 [-0.12; -0.04]	0.0012709	-0.07 [-0.11; -0.03]	0.004801	-0.07 [-0.11; -0.03]	0.0087062
PC_14_0_22_6	Absolute (nmol)	Cortical thickness	-0.1 [-0.14; -0.06]	1.89e-05	-0.08 [-0.12; -0.04]	0.0011597	-0.07 [-0.11; -0.04]	0.0013554	-0.06 [-0.11; -0.02]	0.0126004
PC_15_0_22_5	Absolute (nmol)	Cortical thickness	-0.1 [-0.19; -0.01]	0.0330617	-0.06 [-0.14; 0.02]	0.199355	-0.05 [-0.13; 0.02]	0.248524	-0.01 [-0.09; 0.07]	0.896087
PC_16_0_18_4	Absolute (nmol)	Cortical thickness	-0.07 [-0.16; 0.02]	0.1723977	-0.04 [-0.12; 0.04]	0.461503	-0.04 [-0.12; 0.04]	0.458375	-0.02 [-0.11; 0.07]	0.775242
PC_16_0_22_2	Absolute (nmol)	Cortical thickness	-0.11 [-0.2; -0.01]	0.0354401	-0.07 [-0.15; 0.02]	0.192737	-0.07 [-0.16; 0.01]	0.151384	-0.04 [-0.13; 0.05]	0.489105
PC_16_0_22_6	Absolute (nmol)	Cortical thickness	-0.13 [-0.17; -0.1]	0	-0.05 [-0.08; -0.02]	0.0053088	-0.05 [-0.08; -0.02]	0.0065927	-0.05 [-0.09; -0.02]	0.0083759
PC_18_0_14_0	Absolute (nmol)	Cortical thickness	-0.1 [-0.14; -0.06]	3e-07	-0.06 [-0.09; -0.02]	0.0055426	-0.06 [-0.09; -0.02]	0.0060012	-0.05 [-0.09; -0.01]	0.0247118
PC_14_0_16_1	Absolute (nmol)	Cortical thickness	-0.13 [-0.17; -0.09]	0	-0.08 [-0.12; -0.05]	8.53e-05	-0.08 [-0.11; -0.04]	0.0001533	-0.07 [-0.11; -0.03]	0.0018889
PC_14_0_18_2	Absolute (nmol)	Cortical thickness	-0.01 [-0.04; 0.03]	0.6228014	-0.02 [-0.05; 0.01]	0.314781	-0.02 [-0.05; 0.01]	0.3441	-0.03 [-0.06; 0.01]	0.23444
PC_14_0_22_4	Absolute (nmol)	Cortical thickness	-0.14 [-0.21; -0.07]	0.00021	-0.11 [-0.17; -0.05]	0.0034518	-0.11 [-0.17; -0.05]	0.0039577	-0.09 [-0.16; -0.03]	0.0239433
PC_15_0_18_2	Absolute (nmol)	Cortical thickness	0.06 [0.03; 0.1]	0.0006676	0.05 [0.02; 0.08]	0.0094228	0.05 [0.02; 0.08]	0.0114293	0.04 [0.01; 0.08]	0.0482536
PC_15_0_20_5	Absolute (nmol)	Cortical thickness	-0.07 [-0.17; 0.04]	0.2260497	-0.02 [-0.11; 0.07]	0.678231	-0.02 [-0.11; 0.07]	0.67976	-0.01 [-0.1; 0.09]	0.917323
PC_16_0_18_0	Absolute (nmol)	Cortical thickness	-0.05 [-0.08; -0.01]	0.0128417	-0.03 [-0.06; 0]	0.142304	-0.03 [-0.07; 0]	0.120363	-0.03 [-0.06; 0.01]	0.282907
PC_16_0_20_4	Absolute (nmol)	Cortical thickness	-0.13 [-0.17; -0.1]	0	-0.09 [-0.12; -0.05]	4.3e-06	-0.08 [-0.12; -0.05]	4.6e-06	-0.09 [-0.12; -0.05]	2.12e-05
PC_16_0_20_5	Absolute (nmol)	Cortical thickness	-0.18 [-0.21; -0.15]	0	-0.05 [-0.09; -0.02]	0.0047939	-0.05 [-0.08; -0.02]	0.0072818	-0.05 [-0.08; -0.01]	0.0228369
PC_16_0_22_1	Absolute (nmol)	Cortical thickness	-0.06 [-0.15; 0.03]	0.2292814	-0.04 [-0.12; 0.05]	0.487872	-0.03 [-0.11; 0.05]	0.568345	0.02 [-0.07; 0.11]	0.72809
PC_16_0_22_4	Absolute (nmol)	Cortical thickness	-0.06 [-0.09; -0.02]	0.0019668	-0.05 [-0.08; -0.02]	0.0068761	-0.05 [-0.08; -0.01]	0.0119574	-0.05 [-0.08; -0.02]	0.0182734
PC_17_0_18_1	Absolute (nmol)	Cortical thickness	-0.04 [-0.07; 0]	0.0387148	0.02 [-0.02; 0.05]	0.447778	0.02 [-0.02; 0.05]	0.399571	0.02 [-0.01; 0.06]	0.390385
PC_17_0_18_2	Absolute (nmol)	Cortical thickness	0.04 [0.01; 0.08]	0.0176454	0.06 [0.03; 0.09]	0.0021842	0.06 [0.03; 0.09]	0.0028134	0.06 [0.02; 0.09]	0.0100193
PC_18_0_18_3	Absolute (nmol)	Cortical thickness	-0.06 [-0.1; -0.03]	0.000745	-0.02 [-0.05; 0.01]	0.288569	-0.02 [-0.05; 0.01]	0.316017	-0.01 [-0.05; 0.02]	0.530125
PC_18_0_20_0	Absolute (nmol)	Cortical thickness	-0.08 [-0.11; -0.04]	4.87e-05	-0.04 [-0.07; 0]	0.0576158	-0.04 [-0.07; -0.01]	0.0459694	-0.03 [-0.06; 0]	0.181843
PC_18_0_20_4	Absolute (nmol)	Cortical thickness	-0.11 [-0.14; -0.08]	0	-0.05 [-0.08; -0.02]	0.0096197	-0.05 [-0.08; -0.02]	0.0088131	-0.04 [-0.08; -0.01]	0.0376559
PC_18_0_20_5	Absolute (nmol)	Cortical thickness	-0.17 [-0.2; -0.13]	0	-0.03 [-0.06; 0]	0.117215	-0.03 [-0.06; 0.01]	0.178802	-0.02 [-0.06; 0.01]	0.356105
PC_18_0_22_6	Absolute (nmol)	Cortical thickness	-0.15 [-0.19; -0.12]	0	-0.03 [-0.07; 0]	0.078963	-0.03 [-0.07; 0]	0.0743035	-0.03 [-0.07; 0]	0.107322
PC_18_1_20_2	Absolute (nmol)	Cortical thickness	-0.02 [-0.05; 0.02]	0.3225497	-0.01 [-0.04; 0.02]	0.664881	-0.01 [-0.04; 0.02]	0.666852	0 [-0.04; 0.03]	0.940517
PC_18_1_20_4	Absolute (nmol)	Cortical thickness	-0.05 [-0.09; -0.02]	0.0047972	-0.04 [-0.08; -0.01]	0.0211182	-0.04 [-0.08; -0.01]	0.019476	-0.04 [-0.07; 0]	0.0727419
PC_18_2_16_1	Absolute (nmol)	Cortical thickness	0.01 [-0.02; 0.04]	0.5912424	-0.01 [-0.05; 0.02]	0.574549	-0.01 [-0.05; 0.02]	0.575837	-0.02 [-0.06; 0.02]	0.454925
PC_20_0_20_3	Absolute (nmol)	Cortical thickness	-0.04 [-0.08; 0.01]	0.1185836	-0.03 [-0.06; 0.01]	0.271428	-0.03 [-0.06; 0.01]	0.262692	-0.01 [-0.05; 0.03]	0.677225
PC_20_0_20_5	Absolute (nmol)	Cortical thickness	-0.06 [-0.13; 0.01]	0.1082043	-0.05 [-0.11; 0.01]	0.158534	-0.05 [-0.12; 0.01]	0.142459	-0.03 [-0.1; 0.03]	0.490189
PC_20_0_22_5	Absolute (nmol)	Cortical thickness	-0.04 [-0.12; 0.04]	0.3751565	0 [-0.07; 0.06]	0.910241	0 [-0.07; 0.06]	0.914813	0.01 [-0.07; 0.08]	0.900107
PC_12_0_18_1	Absolute (nmol)	Cortical thickness	-0.12 [-0.17; -0.06]	2.33e-05	-0.08 [-0.12; -0.03]	0.0058543	-0.07 [-0.12; -0.03]	0.0079354	-0.06 [-0.11; -0.01]	0.0506094
PC_14_0_20_4	Absolute (nmol)	Cortical thickness	-0.09 [-0.13; -0.06]	3e-07	-0.07 [-0.1; -0.04]	0.0001315	-0.07 [-0.1; -0.04]	0.0001307	-0.07 [-0.1; -0.04]	0.0004867
PC_15_0_20_3	Absolute (nmol)	Cortical thickness	-0.05 [-0.1; -0.01]	0.0155197	-0.04 [-0.07; 0]	0.114278	-0.03 [-0.07; 0.01]	0.178802	-0.03 [-0.07; 0.01]	0.219554
PC_16_0_14_1	Absolute (nmol)	Cortical thickness	-0.06 [-0.14; 0.02]	0.146129	-0.04 [-0.1; 0.03]	0.414343	-0.03 [-0.1; 0.04]	0.45726	-0.03 [-0.1; 0.04]	0.559242
PC_16_0_18_2	Absolute (nmol)	Cortical thickness	-0.01 [-0.05; 0.02]	0.4847956	-0.03 [-0.07; 0]	0.122211	-0.03 [-0.07; 0]	0.133563	-0.05 [-0.08; -0.01]	0.0576108
PC_17_0_20_3	Absolute (nmol)	Cortical thickness	-0.06 [-0.09; -0.02]	0.0025249	0 [-0.04; 0.03]	0.893878	0 [-0.04; 0.03]	0.897306	-0.01 [-0.04; 0.03]	0.803638
PC_17_0_22_5	Absolute (nmol)	Cortical thickness	-0.07 [-0.13; -0.01]	0.0196679	-0.06 [-0.11; 0]	0.0668245	-0.06 [-0.12; -0.01]	0.0337484	-0.05 [-0.1; 0.01]	0.175165
PC_18_0_18_2	Absolute (nmol)	Cortical thickness	0 [-0.03; 0.04]	0.8577419	0.01 [-0.03; 0.04]	0.774658	0.01 [-0.03; 0.04]	0.776395	0 [-0.04; 0.04]	0.948887
PC_18_1_16_1	Absolute (nmol)	Cortical thickness	-0.08 [-0.12; -0.05]	3e-06	-0.06 [-0.09; -0.02]	0.0053016	-0.05 [-0.09; -0.02]	0.0086688	-0.05 [-0.08; -0.01]	0.0284542
PC_18_1_18_3	Absolute (nmol)	Cortical thickness	0 [-0.03; 0.04]	0.982494	0.01 [-0.02; 0.04]	0.650305	0.01 [-0.02; 0.04]	0.715685	0.01 [-0.02; 0.04]	0.658579
PC_18_2_22_6	Absolute (nmol)	Cortical thickness	-0.06 [-0.1; -0.02]	0.0043817	-0.04 [-0.08; 0]	0.0614835	-0.04 [-0.08; -0.01]	0.0522645	-0.02 [-0.06; 0.01]	0.329087
PC_20_0_14_1	Absolute (nmol)	Cortical thickness	-0.08 [-0.12; -0.04]	0.000254	-0.07 [-0.11; -0.03]	0.0013661	-0.07 [-0.11; -0.03]	0.0016358	-0.07 [-0.11; -0.03]	0.0036224
PC_20_0_22_6	Absolute (nmol)	Cortical thickness	-0.07 [-0.13; -0.01]	0.03238	-0.08 [-0.14; -0.03]	0.0101964	-0.08 [-0.14; -0.03]	0.0119212	-0.07 [-0.13; -0.02]	0.0403944
PC_14_0_20_5	Absolute (nmol)	Cortical thickness	-0.15 [-0.21; -0.08]	6.1e-06	-0.12 [-0.17; -0.06]	0.0003736	-0.12 [-0.17; -0.06]	0.0003736	-0.1 [-0.16; -0.05]	0.0041493
PC_15_0_16_1	Absolute (nmol)	Cortical thickness	-0.09 [-0.15; -0.02]	0.0090539	-0.05 [-0.1; 0.01]	0.202503	-0.05 [-0.1; 0.01]	0.199622	-0.04 [-0.1; 0.02]	0.310508
PC_15_0_18_1	Absolute (nmol)	Cortical thickness	0 [-0.03; 0.04]	0.9395557	0.02 [-0.01; 0.05]	0.271752	0.02 [-0.01; 0.05]	0.306673	0.02 [-0.01; 0.06]	0.302296
PC_16_0_12_0	Absolute (nmol)	Cortical thickness	-0.08 [-0.11; -0.04]	7.76e-05	-0.03 [-0.06; 0.01]	0.168795	-0.03 [-0.06; 0.01]	0.204	-0.02 [-0.06; 0.01]	0.299016
PC_16_0_20_2	Absolute (nmol)	Cortical thickness	-0.13 [-0.17; -0.1]	0	-0.09 [-0.12; -0.06]	4.3e-06	-0.09 [-0.12; -0.06]	4.4e-06	-0.1 [-0.13; -0.06]	3.4e-06
PC_16_0_22_5	Absolute (nmol)	Cortical thickness	-0.11 [-0.15; -0.08]	0	-0.04 [-0.07; 0]	0.0717518	-0.03 [-0.07; 0]	0.0787678	-0.04 [-0.07; 0]	0.107837
PC_18_0_18_1	Absolute (nmol)	Cortical thickness	-0.08 [-0.11; -0.04]	2.48e-05	-0.03 [-0.07; 0]	0.103386	-0.03 [-0.06; 0]	0.142231	-0.03 [-0.06; 0.01]	0.28288
PC_18_0_20_3	Absolute (nmol)	Cortical thickness	-0.08 [-0.12; -0.05]	4.4e-06	-0.04 [-0.07; 0]	0.0529748	-0.04 [-0.07; -0.01]	0.0511272	-0.04 [-0.07; 0]	0.104825
PC_18_1_20_3	Absolute (nmol)	Cortical thickness	-0.01 [-0.05; 0.02]	0.5622994	-0.03 [-0.06; 0.01]	0.200591	-0.02 [-0.06; 0.01]	0.218629	-0.02 [-0.06; 0.01]	0.345366
PC_18_2_20_4	Absolute (nmol)	Cortical thickness	0.04 [0; 0.07]	0.0501083	-0.02 [-0.05; 0.02]	0.411106	-0.02 [-0.05; 0.02]	0.43994	-0.02 [-0.06; 0.01]	0.382794
PC_18_2_22_4	Absolute (nmol)	Cortical thickness	-0.1 [-0.15; -0.04]	0.0010551	-0.09 [-0.14; -0.04]	0.0025476	-0.09 [-0.14; -0.04]	0.0019025	-0.08 [-0.14; -0.03]	0.0088607
PC_20_0_18_3	Absolute (nmol)	Cortical thickness	-0.05 [-0.15; 0.05]	0.3334331	-0.04 [-0.12; 0.05]	0.475115	-0.05 [-0.13; 0.04]	0.375757	-0.01 [-0.1; 0.08]	0.857694
PE_FA16_0	Absolute (nmol)	Cortical thickness	-0.15 [-0.19; -0.12]	0	-0.1 [-0.13; -0.07]	1e-07	-0.1 [-0.13; -0.07]	2e-07	-0.1 [-0.13; -0.06]	1.4e-06
PE_FA16_1	Absolute (nmol)	Cortical thickness	-0.06 [-0.1; -0.03]	0.0006081	-0.01 [-0.04; 0.02]	0.565581	-0.01 [-0.04; 0.02]	0.620865	-0.01 [-0.04; 0.02]	0.658462
PE_FA17_0	Absolute (nmol)	Cortical thickness	-0.04 [-0.1; 0.02]	0.1853269	-0.02 [-0.07; 0.04]	0.59668	-0.02 [-0.07; 0.04]	0.612139	0 [-0.06; 0.06]	0.960598
PE_FA18_0	Absolute (nmol)	Cortical thickness	-0.15 [-0.18; -0.12]	0	-0.09 [-0.12; -0.05]	5.8e-06	-0.08 [-0.12; -0.05]	1.05e-05	-0.09 [-0.12; -0.05]	4.76e-05
PE_FA18_1	Absolute (nmol)	Cortical thickness	-0.1 [-0.13; -0.06]	1e-07	-0.07 [-0.1; -0.04]	0.0001403	-0.07 [-0.1; -0.04]	0.0001791	-0.07 [-0.1; -0.03]	0.0009188
PE_FA18_2	Absolute (nmol)	Cortical thickness	-0.06 [-0.1; -0.03]	0.0004918	-0.05 [-0.09; -0.02]	0.004604	-0.05 [-0.08; -0.02]	0.0053565	-0.05 [-0.09; -0.02]	0.0115736
PE_FA18_3	Absolute (nmol)	Cortical thickness	-0.03 [-0.07; 0]	0.098693	0 [-0.04; 0.03]	0.829944	-0.01 [-0.04; 0.03]	0.776822	0 [-0.03; 0.04]	0.94201
PE_FA20_1	Absolute (nmol)	Cortical thickness	-0.03 [-0.09; 0.04]	0.4347937	-0.04 [-0.09; 0.02]	0.291253	-0.03 [-0.09; 0.02]	0.329228	-0.01 [-0.07; 0.05]	0.813082
PE_FA20_2	Absolute (nmol)	Cortical thickness	0.07 [0.02; 0.11]	0.0039057	0.06 [0.02; 0.1]	0.0062253	0.06 [0.02; 0.1]	0.0062041	0.07 [0.03; 0.11]	0.0041661
PE_FA20_3	Absolute (nmol)	Cortical thickness	-0.12 [-0.16; -0.09]	0	-0.08 [-0.11; -0.05]	2.67e-05	-0.08 [-0.11; -0.05]	2.83e-05	-0.08 [-0.11; -0.05]	0.0001164
PE_FA20_4	Absolute (nmol)	Cortical thickness	-0.13 [-0.16; -0.1]	0	-0.09 [-0.12; -0.06]	1.4e-06	-0.09 [-0.12; -0.06]	2e-06	-0.09 [-0.12; -0.05]	7.7e-06
PE_FA20_5	Absolute (nmol)	Cortical thickness	-0.15 [-0.18; -0.11]	0	-0.04 [-0.07; -0.01]	0.0299966	-0.04 [-0.07; 0]	0.0512035	-0.04 [-0.08; -0.01]	0.0405577
PE_FA22_0	Absolute (nmol)	Cortical thickness	0.11 [0.07; 0.14]	1e-07	0.11 [0.08; 0.15]	0	0.12 [0.09; 0.15]	0	0.12 [0.09; 0.16]	0
PE_FA22_4	Absolute (nmol)	Cortical thickness	-0.01 [-0.04; 0.03]	0.7599413	-0.04 [-0.07; -0.01]	0.0242419	-0.04 [-0.07; -0.01]	0.0306544	-0.04 [-0.07; -0.01]	0.0429581
PE_FA22_5	Absolute (nmol)	Cortical thickness	-0.09 [-0.12; -0.05]	8e-07	-0.04 [-0.07; -0.01]	0.03502	-0.04 [-0.07; -0.01]	0.0426216	-0.04 [-0.08; -0.01]	0.0459493
PE_FA22_6	Absolute (nmol)	Cortical thickness	-0.15 [-0.18; -0.11]	0	-0.07 [-0.1; -0.04]	0.0001205	-0.07 [-0.11; -0.04]	9.28e-05	-0.07 [-0.1; -0.04]	0.0007948
PE	Absolute (nmol)	Cortical thickness	-0.14 [-0.18; -0.11]	0	-0.09 [-0.12; -0.06]	2.9e-06	-0.09 [-0.12; -0.06]	4.3e-06	-0.09 [-0.12; -0.05]	2.12e-05
PE_18_0_22_5	Absolute (nmol)	Cortical thickness	-0.12 [-0.15; -0.08]	0	-0.05 [-0.08; -0.01]	0.0140488	-0.04 [-0.07; -0.01]	0.0193856	-0.04 [-0.07; -0.01]	0.0494308
PE_18_1_18_1	Absolute (nmol)	Cortical thickness	0.01 [-0.02; 0.05]	0.527444	-0.03 [-0.06; 0]	0.103973	-0.03 [-0.06; 0]	0.129155	-0.02 [-0.05; 0.01]	0.399773
PE_18_1_22_4	Absolute (nmol)	Cortical thickness	-0.07 [-0.14; 0]	0.0668132	-0.06 [-0.12; 0]	0.0793603	-0.06 [-0.12; 0]	0.0986502	-0.07 [-0.14; -0.01]	0.0779604
PE_18_1_22_5	Absolute (nmol)	Cortical thickness	-0.08 [-0.12; -0.04]	0.0001558	-0.05 [-0.08; -0.02]	0.0111996	-0.05 [-0.08; -0.02]	0.0131499	-0.05 [-0.09; -0.01]	0.0267793
PE_18_2_18_2	Absolute (nmol)	Cortical thickness	0.01 [-0.03; 0.05]	0.5509884	0.01 [-0.03; 0.04]	0.749509	0.01 [-0.02; 0.04]	0.631465	0.01 [-0.02; 0.05]	0.650213
PE_O_16_0_20_4	Absolute (nmol)	Cortical thickness	-0.06 [-0.09; -0.02]	0.0016313	-0.06 [-0.09; -0.03]	0.0016535	-0.05 [-0.08; -0.02]	0.0032734	-0.06 [-0.1; -0.03]	0.0009896
PE_O_16_0_20_5	Absolute (nmol)	Cortical thickness	-0.1 [-0.18; -0.01]	0.0304326	-0.1 [-0.18; -0.02]	0.0258069	-0.1 [-0.17; -0.02]	0.0331747	-0.1 [-0.18; -0.02]	0.0539823
PE_O_16_0_22_5	Absolute (nmol)	Cortical thickness	-0.04 [-0.08; -0.01]	0.0169618	-0.03 [-0.06; 0]	0.0922846	-0.03 [-0.06; 0]	0.105435	-0.04 [-0.07; -0.01]	0.0558736
PE_O_16_0_22_6	Absolute (nmol)	Cortical thickness	-0.07 [-0.1; -0.03]	0.0003339	-0.04 [-0.07; 0]	0.0607543	-0.04 [-0.07; 0]	0.0537118	-0.04 [-0.07; 0]	0.063739
PE_O_18_0_16_0	Absolute (nmol)	Cortical thickness	0.06 [-0.01; 0.13]	0.128331	0.09 [0.02; 0.15]	0.0186312	0.09 [0.02; 0.15]	0.0186842	0.09 [0.03; 0.15]	0.0221904
PE_O_18_0_20_3	Absolute (nmol)	Cortical thickness	-0.09 [-0.13; -0.05]	4.62e-05	-0.04 [-0.08; 0]	0.0561524	-0.04 [-0.08; -0.01]	0.0517082	-0.05 [-0.09; -0.01]	0.0423087
PE_P_16_0_18_1	Absolute (nmol)	Cortical thickness	-0.08 [-0.11; -0.04]	2.66e-05	-0.06 [-0.09; -0.02]	0.0027675	-0.06 [-0.09; -0.02]	0.0030332	-0.06 [-0.09; -0.02]	0.0060498
PE_P_18_0_16_0	Absolute (nmol)	Cortical thickness	-0.05 [-0.08; -0.01]	0.0145207	-0.03 [-0.06; 0]	0.124979	-0.03 [-0.06; 0]	0.11367	-0.03 [-0.07; 0]	0.142191
PE_P_18_0_18_1	Absolute (nmol)	Cortical thickness	-0.07 [-0.11; -0.04]	4.55e-05	-0.05 [-0.08; -0.01]	0.0165915	-0.05 [-0.08; -0.01]	0.0182502	-0.05 [-0.09; -0.02]	0.0146582
PE_P_18_0_20_2	Absolute (nmol)	Cortical thickness	-0.06 [-0.14; 0.01]	0.1196531	-0.05 [-0.12; 0.02]	0.246557	-0.05 [-0.12; 0.02]	0.247493	-0.06 [-0.13; 0.02]	0.230751
PE_P_18_1_22_5	Absolute (nmol)	Cortical thickness	-0.03 [-0.06; 0.01]	0.1661161	0.01 [-0.03; 0.04]	0.805756	0.01 [-0.03; 0.04]	0.765212	0.01 [-0.02; 0.04]	0.683483
PE_16_0_18_2	Absolute (nmol)	Cortical thickness	-0.08 [-0.11; -0.04]	1.41e-05	-0.06 [-0.09; -0.03]	0.0018944	-0.05 [-0.08; -0.02]	0.0029619	-0.05 [-0.08; -0.02]	0.009321
PE_17_0_20_4	Absolute (nmol)	Cortical thickness	0.02 [-0.08; 0.11]	0.7316163	0.04 [-0.05; 0.12]	0.461503	0.05 [-0.04; 0.13]	0.385383	0.05 [-0.04; 0.14]	0.400222
PE_18_0_16_0	Absolute (nmol)	Cortical thickness	-0.05 [-0.14; 0.03]	0.2624519	-0.06 [-0.14; 0.02]	0.219651	-0.05 [-0.13; 0.03]	0.26619	-0.05 [-0.13; 0.03]	0.375128
PE_18_1_22_6	Absolute (nmol)	Cortical thickness	-0.08 [-0.12; -0.05]	9e-06	-0.03 [-0.07; 0]	0.070114	-0.03 [-0.06; 0.01]	0.178802	-0.03 [-0.06; 0.01]	0.204066
PE_18_2_16_1	Absolute (nmol)	Cortical thickness	-0.06 [-0.1; -0.03]	0.0010009	-0.03 [-0.06; 0.01]	0.169518	-0.03 [-0.06; 0.01]	0.19972	-0.03 [-0.06; 0.01]	0.255985
PE_O_18_0_18_1	Absolute (nmol)	Cortical thickness	-0.03 [-0.07; 0]	0.0635168	-0.04 [-0.07; 0]	0.0623096	-0.03 [-0.07; 0]	0.0756736	-0.03 [-0.06; 0]	0.158636
PE_P_16_0_22_5	Absolute (nmol)	Cortical thickness	-0.07 [-0.11; -0.04]	6.51e-05	-0.03 [-0.07; 0]	0.0746626	-0.03 [-0.06; 0]	0.10759	-0.04 [-0.07; -0.01]	0.0539823
PE_P_18_0_18_0	Absolute (nmol)	Cortical thickness	0 [-0.09; 0.09]	0.9791233	0.02 [-0.07; 0.1]	0.785378	0.02 [-0.07; 0.11]	0.697997	0.01 [-0.08; 0.1]	0.876603
PE_P_18_0_18_3	Absolute (nmol)	Cortical thickness	-0.05 [-0.1; 0]	0.0882483	0 [-0.05; 0.04]	0.876458	0 [-0.05; 0.04]	0.906123	-0.01 [-0.05; 0.04]	0.866502
PE_P_18_0_20_4	Absolute (nmol)	Cortical thickness	-0.11 [-0.14; -0.08]	0	-0.07 [-0.1; -0.04]	0.0002332	-0.07 [-0.1; -0.04]	0.0002274	-0.07 [-0.1; -0.04]	0.0004614
PE_16_0_16_1	Absolute (nmol)	Cortical thickness	-0.08 [-0.15; -0.01]	0.0394513	-0.07 [-0.13; -0.01]	0.0604039	-0.07 [-0.13; 0]	0.0722096	-0.05 [-0.12; 0.01]	0.203413
PE_18_0_22_4	Absolute (nmol)	Cortical thickness	-0.07 [-0.11; -0.04]	9.11e-05	-0.07 [-0.1; -0.04]	0.0002245	-0.07 [-0.1; -0.03]	0.0004721	-0.06 [-0.09; -0.03]	0.0041378
PE_18_1_20_5	Absolute (nmol)	Cortical thickness	-0.15 [-0.19; -0.1]	0	-0.08 [-0.13; -0.04]	0.0017892	-0.08 [-0.12; -0.03]	0.0025915	-0.07 [-0.12; -0.02]	0.0221904
PE_P_16_0_22_6	Absolute (nmol)	Cortical thickness	-0.13 [-0.17; -0.1]	0	-0.07 [-0.1; -0.04]	0.0003361	-0.07 [-0.1; -0.04]	0.0001795	-0.07 [-0.1; -0.04]	0.0007488
PE_P_18_0_22_4	Absolute (nmol)	Cortical thickness	-0.01 [-0.05; 0.02]	0.4655952	-0.05 [-0.08; -0.02]	0.011033	-0.04 [-0.07; -0.01]	0.0139936	-0.05 [-0.08; -0.02]	0.0148934
PE_P_18_0_22_5	Absolute (nmol)	Cortical thickness	-0.08 [-0.11; -0.04]	2.92e-05	-0.01 [-0.05; 0.02]	0.471748	-0.01 [-0.05; 0.02]	0.541802	-0.02 [-0.05; 0.01]	0.38749
PE_P_18_1_20_3	Absolute (nmol)	Cortical thickness	-0.09 [-0.12; -0.05]	1.6e-06	-0.06 [-0.09; -0.03]	0.0016573	-0.06 [-0.09; -0.03]	0.0016007	-0.06 [-0.1; -0.03]	0.0020503
PE_16_0_22_6	Absolute (nmol)	Cortical thickness	-0.15 [-0.19; -0.12]	0	-0.08 [-0.11; -0.05]	2.41e-05	-0.07 [-0.1; -0.04]	0.0001106	-0.07 [-0.11; -0.04]	0.0002517
PE_18_0_18_3	Absolute (nmol)	Cortical thickness	-0.06 [-0.1; -0.02]	0.0043063	-0.02 [-0.05; 0.02]	0.451917	-0.03 [-0.06; 0.01]	0.245608	-0.01 [-0.05; 0.03]	0.710057
PE_O_16_0_18_2	Absolute (nmol)	Cortical thickness	-0.04 [-0.07; 0]	0.0634267	-0.03 [-0.07; 0]	0.0869264	-0.04 [-0.07; 0]	0.055009	-0.04 [-0.07; 0]	0.0757002
PE_O_16_0_22_4	Absolute (nmol)	Cortical thickness	-0.09 [-0.13; -0.05]	1.42e-05	-0.11 [-0.14; -0.07]	8e-07	-0.1 [-0.14; -0.07]	1.2e-06	-0.11 [-0.15; -0.07]	2.4e-06
PE_P_16_0_18_3	Absolute (nmol)	Cortical thickness	-0.04 [-0.13; 0.05]	0.4258669	0.01 [-0.07; 0.09]	0.849658	0 [-0.08; 0.09]	0.928157	0.02 [-0.07; 0.11]	0.748606
PE_P_16_0_20_3	Absolute (nmol)	Cortical thickness	-0.12 [-0.16; -0.09]	0	-0.07 [-0.1; -0.04]	0.0001117	-0.07 [-0.11; -0.04]	5.01e-05	-0.08 [-0.11; -0.04]	0.0001407
PE_P_18_0_16_1	Absolute (nmol)	Cortical thickness	-0.1 [-0.16; -0.04]	0.0028214	-0.05 [-0.1; 0.01]	0.202971	-0.05 [-0.1; 0.01]	0.19972	-0.04 [-0.1; 0.03]	0.380478
PE_P_18_1_20_4	Absolute (nmol)	Cortical thickness	-0.09 [-0.13; -0.06]	3e-07	-0.06 [-0.09; -0.03]	0.0004294	-0.06 [-0.09; -0.03]	0.0006058	-0.07 [-0.1; -0.04]	0.0006675
PE_16_0_16_0	Absolute (nmol)	Cortical thickness	0 [-0.09; 0.09]	0.9405486	0.02 [-0.06; 0.1]	0.6415	0.04 [-0.04; 0.12]	0.443253	0.03 [-0.06; 0.11]	0.653742
PE_16_0_18_1	Absolute (nmol)	Cortical thickness	-0.12 [-0.15; -0.08]	0	-0.08 [-0.11; -0.05]	2.03e-05	-0.08 [-0.11; -0.05]	2.35e-05	-0.07 [-0.1; -0.04]	0.0005867
PE_16_0_20_5	Absolute (nmol)	Cortical thickness	-0.15 [-0.21; -0.09]	1e-06	-0.1 [-0.15; -0.04]	0.0021253	-0.09 [-0.14; -0.03]	0.0056832	-0.08 [-0.14; -0.02]	0.0265142
PE_18_0_18_2	Absolute (nmol)	Cortical thickness	-0.06 [-0.1; -0.03]	0.0005977	-0.05 [-0.08; -0.01]	0.0132202	-0.04 [-0.07; -0.01]	0.0256228	-0.04 [-0.08; -0.01]	0.0328089
PE_18_0_20_2	Absolute (nmol)	Cortical thickness	0.05 [0.01; 0.1]	0.0252352	0.06 [0.02; 0.1]	0.0071379	0.06 [0.02; 0.1]	0.0075518	0.08 [0.03; 0.12]	0.0028693
PE_18_0_20_4	Absolute (nmol)	Cortical thickness	-0.12 [-0.15; -0.08]	0	-0.07 [-0.1; -0.04]	9.54e-05	-0.07 [-0.1; -0.04]	0.0001269	-0.06 [-0.1; -0.03]	0.0013127
PE_O_18_0_22_4	Absolute (nmol)	Cortical thickness	-0.09 [-0.14; -0.05]	0.0001173	-0.08 [-0.12; -0.04]	0.0011116	-0.08 [-0.12; -0.04]	0.0013554	-0.08 [-0.12; -0.03]	0.0043712
PE_P_16_0_20_4	Absolute (nmol)	Cortical thickness	-0.12 [-0.16; -0.09]	0	-0.07 [-0.1; -0.04]	6.03e-05	-0.07 [-0.1; -0.04]	7.15e-05	-0.07 [-0.11; -0.04]	0.0001924
PE_P_18_1_22_6	Absolute (nmol)	Cortical thickness	-0.09 [-0.12; -0.05]	2.3e-06	-0.04 [-0.07; -0.01]	0.0395719	-0.04 [-0.07; -0.01]	0.0218108	-0.04 [-0.07; 0]	0.0782629
PE_16_0_18_3	Absolute (nmol)	Cortical thickness	-0.09 [-0.15; -0.03]	0.0070133	-0.06 [-0.12; 0]	0.0730244	-0.07 [-0.12; -0.01]	0.0533822	-0.07 [-0.13; -0.01]	0.0654657
PE_17_0_22_6	Absolute (nmol)	Cortical thickness	-0.09 [-0.19; 0.02]	0.1172387	-0.08 [-0.18; 0.01]	0.129468	-0.08 [-0.18; 0.01]	0.128002	-0.05 [-0.15; 0.05]	0.454925
PE_18_0_20_5	Absolute (nmol)	Cortical thickness	-0.15 [-0.18; -0.11]	0	-0.04 [-0.07; -0.01]	0.0299966	-0.04 [-0.07; -0.01]	0.0274148	-0.03 [-0.07; 0]	0.10271
PE_18_0_22_6	Absolute (nmol)	Cortical thickness	-0.17 [-0.21; -0.14]	0	-0.08 [-0.11; -0.04]	5.75e-05	-0.07 [-0.1; -0.04]	0.0001073	-0.07 [-0.1; -0.04]	0.0006613
PE_18_1_18_3	Absolute (nmol)	Cortical thickness	-0.04 [-0.13; 0.05]	0.4222829	-0.02 [-0.1; 0.06]	0.665264	-0.03 [-0.11; 0.05]	0.524912	-0.01 [-0.1; 0.07]	0.839291
PE_18_1_20_3	Absolute (nmol)	Cortical thickness	-0.04 [-0.08; 0]	0.0386008	-0.04 [-0.07; -0.01]	0.0401058	-0.03 [-0.06; 0]	0.098959	-0.03 [-0.06; 0]	0.141986
PE_O_16_0_20_3	Absolute (nmol)	Cortical thickness	-0.09 [-0.14; -0.03]	0.0028199	-0.04 [-0.09; 0]	0.119574	-0.04 [-0.09; 0]	0.11542	-0.05 [-0.1; 0]	0.0923248
PE_O_18_0_20_4	Absolute (nmol)	Cortical thickness	-0.08 [-0.11; -0.04]	1.74e-05	-0.07 [-0.1; -0.04]	0.0002317	-0.07 [-0.1; -0.04]	0.0002108	-0.07 [-0.1; -0.04]	0.0004627
PE_O_18_0_20_5	Absolute (nmol)	Cortical thickness	-0.11 [-0.16; -0.06]	4.34e-05	-0.06 [-0.1; -0.02]	0.0184567	-0.06 [-0.1; -0.02]	0.0186842	-0.06 [-0.1; -0.01]	0.0535212
PE_P_16_0_22_4	Absolute (nmol)	Cortical thickness	-0.02 [-0.06; 0.01]	0.2337425	-0.06 [-0.09; -0.03]	0.000589	-0.06 [-0.09; -0.03]	0.0007493	-0.06 [-0.09; -0.03]	0.0019291
PE_P_16_1_18_1	Absolute (nmol)	Cortical thickness	-0.1 [-0.18; -0.02]	0.022115	-0.04 [-0.11; 0.04]	0.414343	-0.03 [-0.1; 0.04]	0.477687	-0.03 [-0.11; 0.05]	0.612437
PE_P_18_0_20_5	Absolute (nmol)	Cortical thickness	-0.14 [-0.18; -0.11]	0	-0.04 [-0.07; -0.01]	0.0502955	-0.04 [-0.07; 0]	0.0537968	-0.04 [-0.07; -0.01]	0.0540996
PE_P_18_0_22_6	Absolute (nmol)	Cortical thickness	-0.11 [-0.14; -0.07]	0	-0.04 [-0.07; -0.01]	0.0425578	-0.04 [-0.08; -0.01]	0.0205668	-0.04 [-0.08; -0.01]	0.046615
PE_P_18_1_18_1	Absolute (nmol)	Cortical thickness	-0.04 [-0.07; -0.01]	0.0271809	-0.04 [-0.07; -0.01]	0.0351425	-0.04 [-0.07; -0.01]	0.0443874	-0.04 [-0.07; -0.01]	0.0566694
PE_P_18_1_18_2	Absolute (nmol)	Cortical thickness	-0.02 [-0.05; 0.02]	0.3118775	-0.02 [-0.05; 0.01]	0.276281	-0.02 [-0.05; 0.01]	0.28417	-0.03 [-0.06; 0.01]	0.227901
PE_P_18_2_18_2	Absolute (nmol)	Cortical thickness	-0.03 [-0.08; 0.02]	0.2380826	-0.01 [-0.06; 0.03]	0.627561	-0.02 [-0.06; 0.03]	0.568331	-0.02 [-0.06; 0.03]	0.658193
PE_P_18_2_20_4	Absolute (nmol)	Cortical thickness	-0.12 [-0.16; -0.08]	0	-0.09 [-0.13; -0.06]	9.3e-06	-0.09 [-0.13; -0.06]	1.08e-05	-0.08 [-0.12; -0.05]	0.0002407
PE_16_0_22_4	Absolute (nmol)	Cortical thickness	-0.11 [-0.15; -0.07]	2e-07	-0.1 [-0.14; -0.07]	1.9e-06	-0.1 [-0.14; -0.07]	2.4e-06	-0.11 [-0.15; -0.07]	3.2e-06
PE_16_0_22_5	Absolute (nmol)	Cortical thickness	-0.1 [-0.13; -0.06]	0	-0.05 [-0.08; -0.02]	0.0098957	-0.05 [-0.08; -0.02]	0.0066668	-0.04 [-0.08; -0.01]	0.0298085
PE_18_0_20_1	Absolute (nmol)	Cortical thickness	0 [-0.06; 0.07]	0.9015123	0.01 [-0.04; 0.07]	0.693384	0.01 [-0.05; 0.07]	0.785009	0.03 [-0.03; 0.09]	0.453365
PE_18_1_20_4	Absolute (nmol)	Cortical thickness	-0.06 [-0.1; -0.03]	0.0006494	-0.05 [-0.08; -0.02]	0.0021253	-0.05 [-0.08; -0.02]	0.0030927	-0.05 [-0.08; -0.01]	0.0192316
PE_O_16_0_18_1	Absolute (nmol)	Cortical thickness	0.01 [-0.03; 0.05]	0.7169581	-0.01 [-0.04; 0.03]	0.737088	0 [-0.04; 0.03]	0.861734	-0.01 [-0.05; 0.03]	0.798301
PE_O_18_0_18_2	Absolute (nmol)	Cortical thickness	-0.03 [-0.06; 0.01]	0.1716268	-0.03 [-0.07; 0]	0.0830922	-0.03 [-0.07; 0]	0.082114	-0.04 [-0.07; 0]	0.091214
PE_O_18_0_22_5	Absolute (nmol)	Cortical thickness	-0.04 [-0.07; 0]	0.0499948	0.01 [-0.02; 0.04]	0.607797	0.01 [-0.02; 0.04]	0.55723	0.01 [-0.02; 0.05]	0.529701
PE_O_18_0_22_6	Absolute (nmol)	Cortical thickness	-0.08 [-0.11; -0.04]	1.28e-05	-0.03 [-0.06; 0]	0.107168	-0.03 [-0.07; 0]	0.075153	-0.03 [-0.06; 0.01]	0.189505
PE_P_16_0_16_0	Absolute (nmol)	Cortical thickness	0.04 [-0.03; 0.1]	0.3440592	0.05 [-0.02; 0.11]	0.232674	0.05 [-0.01; 0.11]	0.162103	0.07 [0; 0.14]	0.0842188
PE_P_18_0_18_2	Absolute (nmol)	Cortical thickness	-0.05 [-0.08; -0.01]	0.0075006	-0.03 [-0.06; 0.01]	0.17746	-0.03 [-0.06; 0.01]	0.182432	-0.03 [-0.07; 0]	0.133275
PE_P_18_1_18_3	Absolute (nmol)	Cortical thickness	-0.04 [-0.14; 0.05]	0.4106647	0.01 [-0.08; 0.1]	0.84599	0 [-0.08; 0.09]	0.9397	0.03 [-0.06; 0.12]	0.637702
PE_P_18_1_20_5	Absolute (nmol)	Cortical thickness	-0.11 [-0.14; -0.07]	0	-0.03 [-0.07; 0]	0.0717518	-0.03 [-0.06; 0]	0.120363	-0.04 [-0.07; 0]	0.0728946
PE_16_0_20_3	Absolute (nmol)	Cortical thickness	-0.08 [-0.12; -0.05]	9.7e-06	-0.06 [-0.1; -0.03]	0.0006293	-0.06 [-0.09; -0.03]	0.0022858	-0.06 [-0.09; -0.03]	0.003429
PE_16_0_20_4	Absolute (nmol)	Cortical thickness	-0.12 [-0.16; -0.09]	0	-0.08 [-0.11; -0.05]	4.9e-06	-0.08 [-0.11; -0.05]	1.41e-05	-0.08 [-0.11; -0.04]	0.0001392
PE_17_0_20_2	Absolute (nmol)	Cortical thickness	0.09 [0.02; 0.17]	0.0161075	0.13 [0.06; 0.2]	0.0014269	0.13 [0.06; 0.2]	0.0014429	0.14 [0.07; 0.21]	0.0019948
PE_18_0_18_0	Absolute (nmol)	Cortical thickness	-0.14 [-0.17; -0.1]	0	-0.07 [-0.11; -0.04]	0.0001102	-0.07 [-0.11; -0.04]	0.0001205	-0.07 [-0.11; -0.04]	0.0004627
PE_18_0_18_1	Absolute (nmol)	Cortical thickness	-0.09 [-0.13; -0.06]	2e-07	-0.06 [-0.09; -0.02]	0.0021977	-0.06 [-0.09; -0.03]	0.0013097	-0.05 [-0.08; -0.01]	0.0253955
PE_18_0_20_3	Absolute (nmol)	Cortical thickness	-0.1 [-0.14; -0.07]	0	-0.06 [-0.09; -0.03]	0.0008867	-0.06 [-0.09; -0.03]	0.001854	-0.05 [-0.09; -0.02]	0.008158
PE_18_1_16_1	Absolute (nmol)	Cortical thickness	-0.02 [-0.06; 0.02]	0.3858248	0.02 [-0.02; 0.05]	0.43287	0.02 [-0.02; 0.06]	0.421304	0.02 [-0.02; 0.06]	0.430895
PE_18_1_18_2	Absolute (nmol)	Cortical thickness	0 [-0.03; 0.04]	0.8297775	-0.03 [-0.06; 0]	0.136332	-0.03 [-0.06; 0]	0.135698	-0.02 [-0.05; 0.01]	0.351639
PE_18_2_20_4	Absolute (nmol)	Cortical thickness	-0.11 [-0.15; -0.07]	3e-07	-0.1 [-0.13; -0.06]	1.21e-05	-0.09 [-0.13; -0.06]	2.06e-05	-0.11 [-0.15; -0.07]	4.7e-06
PE_P_16_0_18_2	Absolute (nmol)	Cortical thickness	-0.07 [-0.1; -0.04]	0.000105	-0.04 [-0.07; -0.01]	0.0254771	-0.04 [-0.08; -0.01]	0.0174395	-0.05 [-0.08; -0.01]	0.0304008
PE_P_16_0_20_5	Absolute (nmol)	Cortical thickness	-0.13 [-0.17; -0.1]	0	-0.04 [-0.07; -0.01]	0.0355889	-0.04 [-0.07; 0]	0.05534	-0.04 [-0.08; -0.01]	0.0426466
PE_P_18_0_20_3	Absolute (nmol)	Cortical thickness	-0.11 [-0.15; -0.08]	0	-0.06 [-0.1; -0.03]	0.000601	-0.06 [-0.09; -0.03]	0.0007101	-0.07 [-0.1; -0.04]	0.0006355
PE_P_18_1_16_0	Absolute (nmol)	Cortical thickness	-0.02 [-0.06; 0.01]	0.2038578	-0.01 [-0.04; 0.02]	0.645996	-0.01 [-0.04; 0.02]	0.715685	-0.01 [-0.05; 0.02]	0.620337
PE_P_18_1_22_4	Absolute (nmol)	Cortical thickness	-0.06 [-0.09; -0.02]	0.0032988	-0.08 [-0.11; -0.05]	3.49e-05	-0.08 [-0.11; -0.05]	4.08e-05	-0.08 [-0.11; -0.05]	0.0001603
PE_18_1_22_0	Absolute (nmol)	Cortical thickness	0.11 [0.07; 0.14]	1e-07	0.11 [0.08; 0.15]	0	0.12 [0.09; 0.15]	0	0.12 [0.09; 0.16]	0
PI_FA16_0	Absolute (nmol)	Cortical thickness	-0.02 [-0.05; 0.02]	0.3858248	-0.02 [-0.05; 0.01]	0.301958	-0.02 [-0.05; 0.01]	0.346532	-0.02 [-0.05; 0.02]	0.51178
PI_FA16_1	Absolute (nmol)	Cortical thickness	-0.01 [-0.05; 0.02]	0.5033952	-0.02 [-0.05; 0.01]	0.375318	-0.02 [-0.05; 0.02]	0.404334	0 [-0.04; 0.03]	0.945315
PI_FA18_0	Absolute (nmol)	Cortical thickness	-0.05 [-0.08; -0.01]	0.0098136	0 [-0.03; 0.04]	0.849658	0 [-0.03; 0.04]	0.854806	0.01 [-0.02; 0.05]	0.612437
PI_FA18_1	Absolute (nmol)	Cortical thickness	0.08 [0.04; 0.11]	2.13e-05	0.03 [-0.01; 0.06]	0.172901	0.03 [-0.01; 0.06]	0.16531	0.03 [-0.01; 0.06]	0.191969
PI_FA18_2	Absolute (nmol)	Cortical thickness	0.03 [0; 0.07]	0.0771943	-0.02 [-0.05; 0.02]	0.407295	-0.02 [-0.05; 0.02]	0.405992	-0.02 [-0.05; 0.02]	0.41149
PI_FA18_3	Absolute (nmol)	Cortical thickness	-0.03 [-0.07; 0.02]	0.2385712	-0.01 [-0.05; 0.03]	0.779379	-0.01 [-0.05; 0.04]	0.851307	-0.01 [-0.05; 0.03]	0.750944
PI_FA20_2	Absolute (nmol)	Cortical thickness	0 [-0.04; 0.04]	0.9646692	0.02 [-0.02; 0.05]	0.427505	0.02 [-0.01; 0.05]	0.375757	0.02 [-0.01; 0.05]	0.376096
PI_FA20_3	Absolute (nmol)	Cortical thickness	-0.02 [-0.06; 0.01]	0.1825916	0.02 [-0.01; 0.05]	0.382332	0.02 [-0.01; 0.05]	0.375757	0.02 [-0.01; 0.06]	0.302546
PI_FA20_4	Absolute (nmol)	Cortical thickness	-0.06 [-0.09; -0.02]	0.0018043	0.02 [-0.02; 0.05]	0.459674	0.02 [-0.02; 0.05]	0.446732	0.02 [-0.01; 0.06]	0.287751
PI_FA20_5	Absolute (nmol)	Cortical thickness	-0.03 [-0.1; 0.04]	0.4058027	-0.02 [-0.08; 0.05]	0.680986	-0.02 [-0.08; 0.04]	0.636132	0 [-0.07; 0.07]	0.990704
PI_FA22_4	Absolute (nmol)	Cortical thickness	-0.05 [-0.09; -0.01]	0.0267534	-0.02 [-0.06; 0.02]	0.394268	-0.02 [-0.06; 0.02]	0.367698	-0.02 [-0.05; 0.02]	0.553291
PI_FA22_5	Absolute (nmol)	Cortical thickness	-0.01 [-0.05; 0.02]	0.4523096	0.03 [0; 0.06]	0.100368	0.03 [0; 0.06]	0.110011	0.04 [0.01; 0.07]	0.0492918
PI_FA22_6	Absolute (nmol)	Cortical thickness	-0.06 [-0.1; -0.02]	0.0037647	-0.03 [-0.07; 0.01]	0.162222	-0.03 [-0.07; 0]	0.13086	-0.02 [-0.06; 0.02]	0.405315
PI	Absolute (nmol)	Cortical thickness	-0.03 [-0.06; 0.01]	0.13746	0 [-0.03; 0.04]	0.823326	0 [-0.03; 0.04]	0.82414	0.01 [-0.02; 0.05]	0.596941
PI_16_0_18_1	Absolute (nmol)	Cortical thickness	-0.02 [-0.05; 0.02]	0.3892657	-0.03 [-0.06; 0]	0.092917	-0.03 [-0.06; 0]	0.0937732	-0.03 [-0.06; 0]	0.176603
PI_18_0_16_0	Absolute (nmol)	Cortical thickness	-0.01 [-0.05; 0.03]	0.7331656	-0.02 [-0.05; 0.02]	0.382297	-0.02 [-0.05; 0.02]	0.429961	-0.01 [-0.05; 0.02]	0.650213
PI_18_1_18_1	Absolute (nmol)	Cortical thickness	0.09 [0.06; 0.13]	4e-07	0.04 [0.01; 0.07]	0.0317738	0.04 [0.01; 0.07]	0.0312715	0.04 [0.01; 0.07]	0.0463667
PI_16_0_22_5	Absolute (nmol)	Cortical thickness	-0.05 [-0.1; -0.01]	0.0287225	-0.02 [-0.06; 0.02]	0.495531	-0.01 [-0.06; 0.03]	0.565326	-0.01 [-0.05; 0.03]	0.731882
PI_18_0_20_2	Absolute (nmol)	Cortical thickness	0 [-0.04; 0.04]	0.9646692	0.02 [-0.02; 0.05]	0.427505	0.02 [-0.01; 0.05]	0.375757	0.02 [-0.01; 0.05]	0.376096
PI_18_0_20_5	Absolute (nmol)	Cortical thickness	-0.03 [-0.1; 0.04]	0.4058027	-0.02 [-0.08; 0.05]	0.680986	-0.02 [-0.08; 0.04]	0.636132	0 [-0.07; 0.07]	0.990704
PI_18_1_18_2	Absolute (nmol)	Cortical thickness	0.09 [0.05; 0.12]	1.8e-06	0.03 [0; 0.06]	0.11818	0.03 [0; 0.06]	0.129853	0.03 [0; 0.06]	0.112094
PI_18_0_18_1	Absolute (nmol)	Cortical thickness	0.04 [0; 0.07]	0.0336477	0 [-0.04; 0.03]	0.832713	0 [-0.04; 0.03]	0.816746	0 [-0.04; 0.03]	0.854796
PI_18_0_22_4	Absolute (nmol)	Cortical thickness	-0.05 [-0.1; -0.01]	0.0135794	-0.02 [-0.06; 0.02]	0.404602	-0.02 [-0.06; 0.02]	0.3441	-0.02 [-0.06; 0.02]	0.565631
PI_18_2_18_2	Absolute (nmol)	Cortical thickness	-0.05 [-0.12; 0.01]	0.126621	-0.02 [-0.08; 0.04]	0.580704	-0.02 [-0.08; 0.04]	0.656608	-0.01 [-0.07; 0.05]	0.868924
PI_16_0_20_3	Absolute (nmol)	Cortical thickness	0.01 [-0.03; 0.04]	0.7149517	0.02 [-0.01; 0.06]	0.191915	0.02 [-0.01; 0.05]	0.217726	0.03 [-0.01; 0.06]	0.216469
PI_16_0_20_4	Absolute (nmol)	Cortical thickness	-0.06 [-0.09; -0.02]	0.0011895	-0.02 [-0.05; 0.01]	0.246895	-0.02 [-0.05; 0.01]	0.314692	-0.01 [-0.05; 0.02]	0.576089
PI_18_0_18_3	Absolute (nmol)	Cortical thickness	-0.03 [-0.07; 0.02]	0.2385712	-0.01 [-0.05; 0.03]	0.779379	-0.01 [-0.05; 0.04]	0.851307	-0.01 [-0.05; 0.03]	0.750944
PI_18_0_20_3	Absolute (nmol)	Cortical thickness	-0.05 [-0.08; -0.01]	0.0130637	0.01 [-0.03; 0.04]	0.766711	0.01 [-0.02; 0.04]	0.718115	0.01 [-0.02; 0.04]	0.660636
PI_18_0_20_4	Absolute (nmol)	Cortical thickness	-0.06 [-0.1; -0.03]	0.0004737	0.01 [-0.02; 0.05]	0.461503	0.02 [-0.02; 0.05]	0.449483	0.02 [-0.01; 0.06]	0.287751
PI_18_1_20_3	Absolute (nmol)	Cortical thickness	0.01 [-0.03; 0.05]	0.6198616	0.01 [-0.02; 0.05]	0.601038	0.01 [-0.03; 0.05]	0.697218	0.02 [-0.02; 0.06]	0.375128
PI_18_0_18_2	Absolute (nmol)	Cortical thickness	0.03 [-0.01; 0.06]	0.1201913	-0.02 [-0.05; 0.01]	0.349423	-0.02 [-0.05; 0.01]	0.361636	-0.02 [-0.06; 0.01]	0.349673
PI_18_0_22_6	Absolute (nmol)	Cortical thickness	-0.06 [-0.1; -0.02]	0.0037647	-0.03 [-0.07; 0.01]	0.162222	-0.03 [-0.07; 0]	0.13086	-0.02 [-0.06; 0.02]	0.405315
PI_18_1_16_1	Absolute (nmol)	Cortical thickness	-0.02 [-0.06; 0.02]	0.3539575	0 [-0.04; 0.04]	0.919653	0 [-0.04; 0.04]	0.893739	0.01 [-0.03; 0.05]	0.658319
PI_18_1_20_4	Absolute (nmol)	Cortical thickness	0.06 [0.03; 0.1]	0.0006397	0.05 [0.02; 0.08]	0.0055426	0.05 [0.02; 0.08]	0.0057968	0.06 [0.03; 0.09]	0.0037177
PI_16_0_16_1	Absolute (nmol)	Cortical thickness	-0.05 [-0.09; -0.01]	0.0147506	-0.03 [-0.06; 0.01]	0.177373	-0.03 [-0.07; 0]	0.142231	-0.02 [-0.06; 0.01]	0.356105
PI_16_0_18_2	Absolute (nmol)	Cortical thickness	-0.01 [-0.05; 0.02]	0.5263986	-0.04 [-0.07; -0.01]	0.0277148	-0.04 [-0.07; -0.01]	0.02985	-0.04 [-0.07; -0.01]	0.0502949
PI_16_0_22_4	Absolute (nmol)	Cortical thickness	-0.05 [-0.13; 0.02]	0.1739298	-0.02 [-0.09; 0.04]	0.578689	-0.02 [-0.08; 0.05]	0.674893	-0.02 [-0.09; 0.05]	0.677082
PI_18_0_22_5	Absolute (nmol)	Cortical thickness	-0.05 [-0.08; -0.01]	0.0167892	0.01 [-0.02; 0.04]	0.561943	0.01 [-0.02; 0.04]	0.542268	0.02 [-0.01; 0.05]	0.368371
PI_16_0_16_0	Absolute (nmol)	Cortical thickness	-0.02 [-0.06; 0.02]	0.3342193	-0.02 [-0.06; 0.01]	0.230616	-0.01 [-0.05; 0.02]	0.509699	-0.02 [-0.05; 0.02]	0.48309
PI_18_0_16_1	Absolute (nmol)	Cortical thickness	-0.04 [-0.07; 0]	0.0597332	-0.04 [-0.07; 0]	0.0615487	-0.03 [-0.06; 0]	0.127281	-0.02 [-0.06; 0.01]	0.290292
TOTAL_FA12_0	Absolute (nmol)	Cortical thickness	-0.05 [-0.08; -0.01]	0.0072012	0 [-0.04; 0.03]	0.849658	0 [-0.04; 0.03]	0.844484	0.01 [-0.03; 0.04]	0.770461
TOTAL_FA14_0	Absolute (nmol)	Cortical thickness	-0.1 [-0.14; -0.07]	0	-0.03 [-0.06; 0]	0.123062	-0.03 [-0.06; 0]	0.142231	-0.02 [-0.06; 0.01]	0.302296
TOTAL_FA14_1	Absolute (nmol)	Cortical thickness	-0.11 [-0.14; -0.08]	0	-0.03 [-0.07; 0]	0.0855481	-0.03 [-0.07; 0]	0.0741748	-0.03 [-0.06; 0.01]	0.243898
TOTAL_FA15_0	Absolute (nmol)	Cortical thickness	-0.05 [-0.09; -0.02]	0.0031534	0.02 [-0.01; 0.05]	0.3764	0.01 [-0.03; 0.04]	0.736251	0.02 [-0.02; 0.05]	0.420159
TOTAL_FA16_0	Absolute (nmol)	Cortical thickness	-0.15 [-0.18; -0.11]	0	-0.08 [-0.11; -0.04]	0.0001678	-0.08 [-0.11; -0.04]	0.0001183	-0.07 [-0.11; -0.04]	0.0012385
TOTAL_FA16_1	Absolute (nmol)	Cortical thickness	-0.17 [-0.2; -0.14]	0	-0.08 [-0.11; -0.05]	5.45e-05	-0.08 [-0.11; -0.04]	0.0001106	-0.07 [-0.1; -0.03]	0.0011679
TOTAL_FA17_0	Absolute (nmol)	Cortical thickness	-0.09 [-0.13; -0.06]	3e-07	0 [-0.03; 0.04]	0.939941	0 [-0.04; 0.03]	0.834641	0 [-0.03; 0.04]	0.88911
TOTAL_FA18_0	Absolute (nmol)	Cortical thickness	-0.13 [-0.17; -0.1]	0	-0.05 [-0.09; -0.02]	0.0085869	-0.06 [-0.09; -0.02]	0.0049794	-0.05 [-0.08; -0.01]	0.0459489
TOTAL_FA18_1	Absolute (nmol)	Cortical thickness	-0.12 [-0.15; -0.08]	0	-0.05 [-0.08; -0.01]	0.0217995	-0.05 [-0.09; -0.02]	0.011457	-0.04 [-0.08; 0]	0.0848733
TOTAL_FA18_2	Absolute (nmol)	Cortical thickness	-0.03 [-0.07; 0]	0.0551937	-0.01 [-0.05; 0.02]	0.527511	-0.01 [-0.05; 0.02]	0.597325	-0.02 [-0.05; 0.02]	0.543568
TOTAL_FA18_3	Absolute (nmol)	Cortical thickness	-0.1 [-0.13; -0.06]	0	-0.03 [-0.06; 0.01]	0.184113	-0.03 [-0.07; 0]	0.0814765	-0.02 [-0.06; 0.01]	0.356105
TOTAL_FA18_4	Absolute (nmol)	Cortical thickness	-0.12 [-0.16; -0.09]	0	-0.05 [-0.08; -0.02]	0.0065015	-0.05 [-0.08; -0.02]	0.0056218	-0.04 [-0.08; -0.01]	0.0328283
TOTAL_FA20_0	Absolute (nmol)	Cortical thickness	-0.06 [-0.09; -0.02]	0.0015983	-0.01 [-0.05; 0.02]	0.565468	-0.01 [-0.05; 0.03]	0.640769	0 [-0.04; 0.03]	0.870425
TOTAL_FA20_1	Absolute (nmol)	Cortical thickness	-0.12 [-0.16; -0.09]	0	-0.05 [-0.08; -0.02]	0.0132202	-0.05 [-0.08; -0.02]	0.0092502	-0.04 [-0.08; 0]	0.0658126
TOTAL_FA20_2	Absolute (nmol)	Cortical thickness	-0.13 [-0.16; -0.09]	0	-0.06 [-0.1; -0.03]	0.0007898	-0.07 [-0.1; -0.03]	0.0007101	-0.06 [-0.1; -0.03]	0.0029424
TOTAL_FA20_3	Absolute (nmol)	Cortical thickness	-0.1 [-0.14; -0.07]	0	-0.06 [-0.1; -0.03]	0.0011769	-0.06 [-0.1; -0.03]	0.0013517	-0.06 [-0.1; -0.03]	0.0045281
TOTAL_FA20_4	Absolute (nmol)	Cortical thickness	-0.14 [-0.17; -0.11]	0	-0.08 [-0.11; -0.05]	3.71e-05	-0.08 [-0.11; -0.05]	4.08e-05	-0.08 [-0.11; -0.04]	0.0002899
TOTAL_FA20_5	Absolute (nmol)	Cortical thickness	-0.19 [-0.22; -0.15]	0	-0.04 [-0.08; -0.01]	0.0217995	-0.04 [-0.07; -0.01]	0.0359609	-0.04 [-0.07; 0]	0.0776179
TOTAL_FA22_0	Absolute (nmol)	Cortical thickness	-0.01 [-0.04; 0.02]	0.6027881	0.02 [-0.02; 0.06]	0.461503	0.02 [-0.02; 0.06]	0.45726	0.03 [-0.01; 0.08]	0.282907
TOTAL_FA22_1	Absolute (nmol)	Cortical thickness	-0.03 [-0.07; 0]	0.0650088	0 [-0.04; 0.04]	0.994548	0 [-0.04; 0.04]	0.896716	0.01 [-0.03; 0.05]	0.770461
TOTAL_FA22_2	Absolute (nmol)	Cortical thickness	-0.11 [-0.14; -0.07]	0	-0.03 [-0.06; 0]	0.0968219	-0.03 [-0.06; 0]	0.137824	-0.03 [-0.06; 0.01]	0.215543
TOTAL_FA22_4	Absolute (nmol)	Cortical thickness	-0.08 [-0.11; -0.04]	1.86e-05	-0.06 [-0.09; -0.02]	0.0028141	-0.05 [-0.08; -0.02]	0.0060423	-0.05 [-0.09; -0.02]	0.008853
TOTAL_FA22_5	Absolute (nmol)	Cortical thickness	-0.15 [-0.19; -0.12]	0	-0.06 [-0.09; -0.02]	0.0054416	-0.05 [-0.08; -0.02]	0.010531	-0.05 [-0.09; -0.02]	0.016796
TOTAL_FA22_6	Absolute (nmol)	Cortical thickness	-0.16 [-0.2; -0.13]	0	-0.06 [-0.09; -0.03]	0.0018216	-0.06 [-0.09; -0.02]	0.0028134	-0.06 [-0.09; -0.02]	0.0061786
TOTAL_FA24_0	Absolute (nmol)	Cortical thickness	-0.05 [-0.08; -0.01]	0.0093426	-0.03 [-0.08; 0.01]	0.210841	-0.03 [-0.07; 0.01]	0.224897	-0.02 [-0.06; 0.03]	0.587045
TOTAL_FA24_1	Absolute (nmol)	Cortical thickness	-0.09 [-0.12; -0.05]	7e-07	-0.06 [-0.1; -0.02]	0.0074902	-0.06 [-0.1; -0.02]	0.007416	-0.06 [-0.1; -0.02]	0.0200783
TOTAL_FA26_0	Absolute (nmol)	Cortical thickness	-0.06 [-0.09; -0.02]	0.0010576	0.02 [-0.02; 0.05]	0.418069	0.02 [-0.02; 0.05]	0.439531	0.02 [-0.01; 0.06]	0.373544
TOTAL_FA26_1	Absolute (nmol)	Cortical thickness	-0.17 [-0.2; -0.13]	0	-0.07 [-0.1; -0.03]	0.0021725	-0.06 [-0.1; -0.03]	0.0030332	-0.07 [-0.11; -0.03]	0.0037838
CER	Absolute (nmol)	Cortical thickness	-0.13 [-0.17; -0.1]	0	-0.02 [-0.06; 0.02]	0.43287	-0.02 [-0.06; 0.02]	0.404587	-0.01 [-0.05; 0.03]	0.654067
HCER	Absolute (nmol)	Cortical thickness	-0.01 [-0.05; 0.02]	0.4860978	0.01 [-0.02; 0.05]	0.628066	0.01 [-0.03; 0.04]	0.666878	0.02 [-0.02; 0.06]	0.379342
DCER	Absolute (nmol)	Cortical thickness	-0.14 [-0.17; -0.1]	0	-0.02 [-0.06; 0.01]	0.303681	-0.04 [-0.07; 0]	0.0655661	-0.01 [-0.05; 0.02]	0.624244
LCER	Absolute (nmol)	Cortical thickness	0.05 [0.02; 0.09]	0.0028989	0.01 [-0.02; 0.04]	0.637874	0.01 [-0.02; 0.04]	0.65155	0.01 [-0.03; 0.04]	0.77248
SM	Absolute (nmol)	Cortical thickness	-0.08 [-0.11; -0.04]	1.44e-05	-0.03 [-0.08; 0.02]	0.303284	-0.03 [-0.07; 0.02]	0.375757	-0.03 [-0.08; 0.03]	0.46282
CE	Absolute (nmol)	Cortical thickness	-0.09 [-0.12; -0.05]	1.2e-06	-0.04 [-0.08; 0]	0.116894	-0.04 [-0.08; 0.01]	0.14491	-0.04 [-0.08; 0.01]	0.175852
MAG	Absolute (nmol)	Cortical thickness	0 [-0.03; 0.04]	0.8493957	0.04 [0.01; 0.07]	0.0152692	0.05 [0.02; 0.07]	0.0098669	0.04 [0.01; 0.07]	0.0328192
LPC	Absolute (nmol)	Cortical thickness	-0.01 [-0.04; 0.03]	0.67472	0.02 [-0.01; 0.05]	0.394865	0.02 [-0.01; 0.05]	0.389588	0.02 [-0.02; 0.05]	0.449177
LPE	Absolute (nmol)	Cortical thickness	-0.05 [-0.08; -0.02]	0.0058906	-0.02 [-0.05; 0.01]	0.314781	-0.02 [-0.05; 0.01]	0.325426	-0.01 [-0.04; 0.02]	0.570895
CER_FA18_1	Mol%	Cortical thickness	-0.01 [-0.04; 0.03]	0.6853083	-0.01 [-0.04; 0.02]	0.644158	-0.01 [-0.04; 0.02]	0.641285	-0.01 [-0.04; 0.02]	0.678149
CER_FA22_0	Mol%	Cortical thickness	0.06 [0.02; 0.09]	0.0018922	0.04 [0.01; 0.07]	0.0396468	0.04 [0.01; 0.07]	0.0400771	0.04 [0; 0.07]	0.0816054
CER_FA24_1	Mol%	Cortical thickness	-0.15 [-0.18; -0.11]	0	-0.06 [-0.09; -0.03]	0.0005965	-0.06 [-0.09; -0.03]	0.0007191	-0.06 [-0.1; -0.03]	0.0010561
CER_FA26_1	Mol%	Cortical thickness	-0.14 [-0.18; -0.11]	0	-0.05 [-0.08; -0.02]	0.0135445	-0.05 [-0.08; -0.01]	0.0179752	-0.05 [-0.08; -0.02]	0.0113712
CER_FA16_0	Mol%	Cortical thickness	0.02 [-0.01; 0.06]	0.2164738	-0.01 [-0.04; 0.02]	0.644086	-0.01 [-0.04; 0.02]	0.644086	-0.01 [-0.04; 0.02]	0.679013
CER_FA20_1	Mol%	Cortical thickness	0 [-0.04; 0.04]	0.9039053	0.01 [-0.03; 0.04]	0.76632	0.01 [-0.03; 0.04]	0.822677	0 [-0.03; 0.04]	0.881732
CER_FA22_1	Mol%	Cortical thickness	-0.06 [-0.1; -0.03]	0.0009991	-0.02 [-0.05; 0.01]	0.369133	-0.02 [-0.05; 0.01]	0.373919	-0.02 [-0.05; 0.01]	0.38773
CER_FA18_0	Mol%	Cortical thickness	-0.16 [-0.19; -0.12]	0	-0.07 [-0.1; -0.04]	0.0002388	-0.07 [-0.1; -0.04]	0.000291	-0.07 [-0.1; -0.04]	0.0007185
CER_FA20_0	Mol%	Cortical thickness	-0.1 [-0.13; -0.06]	1e-07	-0.05 [-0.08; -0.02]	0.0142181	-0.05 [-0.08; -0.02]	0.0144085	-0.04 [-0.08; -0.01]	0.0274696
CER_FA24_0	Mol%	Cortical thickness	0.13 [0.1; 0.16]	0	0.05 [0.02; 0.08]	0.0075274	0.05 [0.02; 0.08]	0.0097989	0.05 [0.02; 0.08]	0.0090638
CER_FA14_0	Mol%	Cortical thickness	0.04 [0; 0.07]	0.0679056	-0.02 [-0.05; 0.01]	0.370654	-0.02 [-0.05; 0.01]	0.391958	-0.02 [-0.05; 0.01]	0.420939
CER_FA26_0	Mol%	Cortical thickness	0.05 [0.01; 0.09]	0.0243255	0.04 [0.01; 0.08]	0.0350479	0.05 [0.01; 0.08]	0.0296739	0.04 [0.01; 0.08]	0.0516452
DCER_FA20_0	Mol%	Cortical thickness	0 [-0.03; 0.04]	0.8317845	-0.01 [-0.04; 0.02]	0.663379	-0.01 [-0.04; 0.02]	0.597033	-0.01 [-0.04; 0.02]	0.638515
DCER_FA26_1	Mol%	Cortical thickness	-0.04 [-0.08; -0.01]	0.0211615	-0.03 [-0.06; 0]	0.117424	-0.03 [-0.06; 0]	0.100452	-0.03 [-0.06; 0]	0.13472
DCER_FA18_0	Mol%	Cortical thickness	-0.02 [-0.05; 0.02]	0.3348396	-0.01 [-0.04; 0.02]	0.531119	-0.04 [-0.07; -0.01]	0.0300263	-0.02 [-0.05; 0.01]	0.43567
DCER_FA22_0	Mol%	Cortical thickness	0.08 [0.04; 0.11]	4.83e-05	0.01 [-0.02; 0.04]	0.644158	0.01 [-0.02; 0.04]	0.64547	0.01 [-0.02; 0.04]	0.629787
DCER_FA24_1	Mol%	Cortical thickness	-0.12 [-0.16; -0.09]	0	-0.05 [-0.08; -0.02]	0.0065094	-0.05 [-0.08; -0.02]	0.0066167	-0.06 [-0.09; -0.03]	0.0031189
DCER_FA26_0	Mol%	Cortical thickness	-0.02 [-0.09; 0.04]	0.5561704	-0.03 [-0.09; 0.03]	0.477044	-0.03 [-0.09; 0.03]	0.478128	-0.02 [-0.08; 0.04]	0.736909
DCER_FA14_0	Mol%	Cortical thickness	0.02 [-0.02; 0.06]	0.3810222	0.01 [-0.02; 0.04]	0.690506	0.01 [-0.03; 0.04]	0.767724	0.01 [-0.02; 0.05]	0.575684
DCER_FA22_2	Mol%	Cortical thickness	-0.16 [-0.19; -0.13]	0	-0.03 [-0.06; 0]	0.192708	-0.03 [-0.06; 0]	0.176491	-0.02 [-0.06; 0.01]	0.303836
DCER_FA18_1	Mol%	Cortical thickness	-0.01 [-0.05; 0.02]	0.5403761	-0.05 [-0.08; -0.02]	0.0047963	-0.06 [-0.09; -0.03]	0.002523	-0.06 [-0.09; -0.03]	0.0044315
DCER_FA20_1	Mol%	Cortical thickness	-0.03 [-0.07; 0.01]	0.2784192	-0.01 [-0.05; 0.02]	0.590725	-0.01 [-0.05; 0.02]	0.550628	-0.01 [-0.05; 0.02]	0.592549
DCER_FA16_0	Mol%	Cortical thickness	0.02 [-0.01; 0.06]	0.2876551	-0.02 [-0.04; 0.01]	0.462495	-0.01 [-0.04; 0.01]	0.485662	-0.01 [-0.04; 0.02]	0.591535
DCER_FA24_0	Mol%	Cortical thickness	0.1 [0.07; 0.13]	1e-07	0.02 [-0.01; 0.05]	0.411741	0.02 [-0.01; 0.05]	0.416571	0.02 [-0.01; 0.05]	0.459778
DCER_FA22_1	Mol%	Cortical thickness	-0.04 [-0.08; 0]	0.0695958	-0.02 [-0.05; 0.01]	0.371235	-0.02 [-0.05; 0.01]	0.422544	-0.02 [-0.06; 0.01]	0.336105
HCER_FA22_0	Mol%	Cortical thickness	0.15 [0.11; 0.18]	0	0.09 [0.06; 0.12]	1.1e-06	0.09 [0.06; 0.12]	1e-06	0.09 [0.06; 0.12]	1.3e-06
HCER_FA22_1	Mol%	Cortical thickness	-0.12 [-0.15; -0.08]	0	-0.02 [-0.06; 0.01]	0.221068	-0.03 [-0.06; 0]	0.180109	-0.03 [-0.07; 0]	0.133216
HCER_FA18_0	Mol%	Cortical thickness	-0.08 [-0.11; -0.04]	1.98e-05	-0.04 [-0.08; -0.01]	0.0244692	-0.04 [-0.07; -0.01]	0.0308092	-0.05 [-0.08; -0.01]	0.0327935
HCER_FA20_0	Mol%	Cortical thickness	-0.06 [-0.1; -0.03]	0.0005171	-0.01 [-0.04; 0.02]	0.627147	-0.01 [-0.04; 0.02]	0.630302	-0.01 [-0.04; 0.02]	0.682206
HCER_FA14_0	Mol%	Cortical thickness	-0.02 [-0.05; 0.02]	0.3963895	0.01 [-0.02; 0.04]	0.52827	0.01 [-0.02; 0.04]	0.572564	0.01 [-0.02; 0.05]	0.525063
HCER_FA16_0	Mol%	Cortical thickness	-0.06 [-0.09; -0.02]	0.0016868	-0.05 [-0.08; -0.02]	0.0072047	-0.05 [-0.08; -0.02]	0.015455	-0.06 [-0.09; -0.03]	0.0043073
HCER_FA18_1	Mol%	Cortical thickness	-0.09 [-0.12; -0.05]	2.1e-06	-0.05 [-0.08; -0.02]	0.0148479	-0.05 [-0.08; -0.01]	0.0164795	-0.05 [-0.08; -0.02]	0.0214794
HCER_FA26_0	Mol%	Cortical thickness	-0.11 [-0.15; -0.08]	0	-0.05 [-0.08; -0.02]	0.0075005	-0.05 [-0.08; -0.02]	0.0045974	-0.05 [-0.08; -0.02]	0.0182177
HCER_FA26_1	Mol%	Cortical thickness	-0.11 [-0.14; -0.07]	0	-0.05 [-0.08; -0.02]	0.0029633	-0.06 [-0.09; -0.03]	0.0025226	-0.06 [-0.09; -0.03]	0.0019095
HCER_FA20_1	Mol%	Cortical thickness	-0.1 [-0.14; -0.07]	0	-0.05 [-0.08; -0.02]	0.0049986	-0.05 [-0.08; -0.02]	0.0062498	-0.06 [-0.09; -0.03]	0.0026646
HCER_FA24_0	Mol%	Cortical thickness	0.04 [0; 0.07]	0.0477572	0.04 [0.01; 0.07]	0.0536729	0.04 [0; 0.07]	0.0682414	0.05 [0.01; 0.08]	0.0226656
HCER_FA24_1	Mol%	Cortical thickness	-0.04 [-0.07; 0]	0.0579444	-0.03 [-0.06; 0]	0.101518	-0.03 [-0.06; 0]	0.0933828	-0.03 [-0.07; 0]	0.0977362
LCER_FA14_0	Mol%	Cortical thickness	0.06 [0.03; 0.09]	0.0013575	0.05 [0.02; 0.08]	0.0074695	0.04 [0.01; 0.07]	0.0207539	0.05 [0.01; 0.08]	0.0233236
LCER_FA18_0	Mol%	Cortical thickness	-0.15 [-0.19; -0.12]	0	0 [-0.04; 0.03]	0.83132	-0.01 [-0.04; 0.03]	0.789154	0 [-0.03; 0.04]	0.881732
LCER_FA18_1	Mol%	Cortical thickness	-0.02 [-0.05; 0.02]	0.4421529	0.03 [0; 0.06]	0.0863624	0.03 [0; 0.06]	0.105051	0.04 [0.01; 0.07]	0.0462478
LCER_FA20_0	Mol%	Cortical thickness	-0.1 [-0.14; -0.07]	0	-0.02 [-0.05; 0.01]	0.276347	-0.02 [-0.05; 0.01]	0.29533	-0.02 [-0.05; 0.01]	0.408691
LCER_FA24_1	Mol%	Cortical thickness	0 [-0.03; 0.04]	0.8282928	0.02 [-0.01; 0.05]	0.411347	0.02 [-0.01; 0.05]	0.379632	0.02 [-0.02; 0.05]	0.498345
LCER_FA22_0	Mol%	Cortical thickness	-0.07 [-0.11; -0.04]	0.0001296	0.01 [-0.02; 0.04]	0.757288	0.01 [-0.02; 0.04]	0.727194	0.02 [-0.01; 0.05]	0.329039
LCER_FA26_0	Mol%	Cortical thickness	-0.11 [-0.14; -0.07]	0	-0.05 [-0.08; -0.02]	0.0059588	-0.05 [-0.08; -0.02]	0.0060555	-0.05 [-0.08; -0.02]	0.0097259
LCER_FA26_1	Mol%	Cortical thickness	-0.1 [-0.13; -0.06]	6e-07	-0.04 [-0.07; -0.01]	0.022288	-0.04 [-0.07; -0.01]	0.0414514	-0.05 [-0.08; -0.01]	0.0264752
LCER_FA20_1	Mol%	Cortical thickness	-0.15 [-0.19; -0.12]	0	-0.07 [-0.1; -0.04]	0.0001488	-0.07 [-0.1; -0.04]	5.88e-05	-0.07 [-0.1; -0.04]	0.0005369
LCER_FA24_0	Mol%	Cortical thickness	-0.04 [-0.08; -0.01]	0.0196924	0.02 [-0.01; 0.05]	0.459479	0.02 [-0.01; 0.05]	0.455585	0.02 [-0.01; 0.06]	0.262183
LCER_FA16_0	Mol%	Cortical thickness	0.11 [0.07; 0.14]	0	-0.01 [-0.05; 0.02]	0.50557	-0.01 [-0.04; 0.02]	0.678587	-0.03 [-0.06; 0]	0.163305
LCER_FA22_1	Mol%	Cortical thickness	-0.06 [-0.09; -0.02]	0.0037682	-0.01 [-0.04; 0.02]	0.625175	-0.01 [-0.04; 0.02]	0.57619	0 [-0.04; 0.03]	0.876954
SM_FA22_0	Mol%	Cortical thickness	0.13 [0.09; 0.16]	0	0.04 [0.01; 0.07]	0.0395649	0.04 [0.01; 0.07]	0.0386354	0.05 [0.01; 0.08]	0.0215169
SM_FA26_1	Mol%	Cortical thickness	-0.13 [-0.17; -0.1]	0	-0.04 [-0.07; -0.01]	0.0256203	-0.04 [-0.07; -0.01]	0.0425057	-0.05 [-0.08; -0.02]	0.0165335
SM_FA20_1	Mol%	Cortical thickness	0.02 [-0.01; 0.06]	0.2599258	0.02 [-0.01; 0.05]	0.298568	0.02 [-0.01; 0.05]	0.29489	0.03 [-0.01; 0.06]	0.252636
SM_FA20_0	Mol%	Cortical thickness	0.04 [0.01; 0.07]	0.0343421	0.01 [-0.02; 0.04]	0.722669	0.01 [-0.02; 0.04]	0.766854	0.01 [-0.02; 0.04]	0.667207
SM_FA18_1	Mol%	Cortical thickness	-0.07 [-0.1; -0.04]	0.0001574	-0.01 [-0.04; 0.02]	0.76307	-0.01 [-0.04; 0.02]	0.774179	-0.01 [-0.04; 0.02]	0.687853
SM_FA24_0	Mol%	Cortical thickness	0.05 [0.02; 0.09]	0.0053687	-0.02 [-0.05; 0.01]	0.416206	-0.02 [-0.05; 0.02]	0.488593	-0.01 [-0.04; 0.03]	0.822843
SM_FA24_1	Mol%	Cortical thickness	-0.02 [-0.06; 0.01]	0.2476679	-0.05 [-0.08; -0.02]	0.0084264	-0.05 [-0.08; -0.02]	0.0115922	-0.05 [-0.08; -0.02]	0.0136196
SM_FA14_0	Mol%	Cortical thickness	-0.06 [-0.09; -0.02]	0.0029465	0.04 [0.01; 0.07]	0.0458981	0.04 [0.01; 0.07]	0.0511163	0.04 [0.01; 0.07]	0.0525037
SM_FA16_0	Mol%	Cortical thickness	-0.02 [-0.06; 0.01]	0.215893	0.01 [-0.02; 0.04]	0.694648	0.01 [-0.02; 0.04]	0.703391	0 [-0.03; 0.03]	0.986987
SM_FA18_0	Mol%	Cortical thickness	-0.14 [-0.18; -0.11]	0	-0.04 [-0.07; -0.01]	0.0256799	-0.04 [-0.07; -0.01]	0.0273572	-0.04 [-0.08; -0.01]	0.0389413
SM_FA26_0	Mol%	Cortical thickness	-0.01 [-0.04; 0.03]	0.7013669	0.01 [-0.02; 0.04]	0.655326	0.01 [-0.02; 0.04]	0.498686	0 [-0.03; 0.03]	0.964688
SM_FA22_1	Mol%	Cortical thickness	0.09 [0.06; 0.12]	9e-07	0.03 [0; 0.06]	0.163651	0.03 [0; 0.06]	0.194801	0.03 [0; 0.06]	0.136537
CE_FA22_2	Mol%	Cortical thickness	0 [-0.03; 0.04]	0.9687215	0.02 [-0.01; 0.05]	0.390876	0.01 [-0.02; 0.04]	0.518286	0.01 [-0.02; 0.04]	0.619137
CE_FA14_0	Mol%	Cortical thickness	-0.06 [-0.1; -0.03]	0.0005102	0 [-0.03; 0.03]	0.857691	0 [-0.03; 0.03]	0.870904	-0.01 [-0.04; 0.03]	0.797993
CE_FA14_1	Mol%	Cortical thickness	-0.08 [-0.12; -0.05]	6.6e-06	-0.01 [-0.05; 0.02]	0.495295	-0.02 [-0.05; 0.01]	0.459008	-0.01 [-0.04; 0.02]	0.631373
CE_FA15_0	Mol%	Cortical thickness	0.03 [-0.01; 0.06]	0.1696383	0.06 [0.03; 0.09]	0.0023588	0.06 [0.03; 0.09]	0.0023411	0.05 [0.02; 0.08]	0.0165335
CE_FA18_4	Mol%	Cortical thickness	-0.12 [-0.15; -0.09]	0	-0.04 [-0.07; -0.01]	0.0200467	-0.04 [-0.07; -0.01]	0.0230543	-0.04 [-0.07; -0.01]	0.0447467
CE_FA20_2	Mol%	Cortical thickness	-0.03 [-0.07; 0]	0.105038	-0.02 [-0.05; 0.01]	0.217791	-0.02 [-0.05; 0.01]	0.217791	-0.03 [-0.06; 0.01]	0.252769
CE_FA22_0	Mol%	Cortical thickness	-0.08 [-0.12; -0.05]	9.7e-06	0.01 [-0.02; 0.04]	0.524165	0.02 [-0.02; 0.05]	0.488593	0.02 [-0.02; 0.05]	0.521477
CE_FA20_5	Mol%	Cortical thickness	-0.16 [-0.2; -0.13]	0	-0.02 [-0.05; 0.01]	0.329355	-0.02 [-0.05; 0.01]	0.41044	-0.02 [-0.05; 0.02]	0.487221
CE_FA22_1	Mol%	Cortical thickness	0.05 [0.01; 0.08]	0.0108119	0.04 [0.01; 0.07]	0.0163589	0.04 [0.01; 0.07]	0.0313671	0.04 [0.01; 0.07]	0.0347497
CE_FA22_5	Mol%	Cortical thickness	-0.06 [-0.09; -0.02]	0.0025184	0 [-0.03; 0.03]	0.934526	0 [-0.03; 0.03]	0.931827	0.01 [-0.03; 0.04]	0.790829
CE_FA18_2	Mol%	Cortical thickness	0.16 [0.13; 0.2]	0	0.06 [0.03; 0.09]	0.0012167	0.06 [0.03; 0.09]	0.0013018	0.06 [0.02; 0.09]	0.008887
CE_FA18_3	Mol%	Cortical thickness	-0.04 [-0.08; -0.01]	0.0211993	-0.01 [-0.04; 0.02]	0.726318	-0.01 [-0.04; 0.03]	0.815283	0 [-0.04; 0.03]	0.889649
CE_FA22_6	Mol%	Cortical thickness	-0.09 [-0.12; -0.06]	1.3e-06	-0.01 [-0.04; 0.02]	0.624428	-0.01 [-0.04; 0.02]	0.616988	-0.01 [-0.04; 0.02]	0.637381
CE_FA17_0	Mol%	Cortical thickness	0.03 [-0.01; 0.06]	0.1919643	0.05 [0.02; 0.08]	0.0123811	0.05 [0.02; 0.08]	0.0127757	0.04 [0.01; 0.07]	0.0452692
CE_FA18_0	Mol%	Cortical thickness	0.02 [-0.01; 0.06]	0.2450187	0.03 [0; 0.06]	0.101518	0.03 [0; 0.06]	0.11237	0.03 [0; 0.07]	0.13426
CE_FA22_4	Mol%	Cortical thickness	0.01 [-0.03; 0.04]	0.6558153	-0.01 [-0.04; 0.02]	0.7468	-0.01 [-0.04; 0.02]	0.625765	0 [-0.03; 0.03]	0.928028
CE_FA24_0	Mol%	Cortical thickness	-0.04 [-0.08; -0.01]	0.0264252	0.01 [-0.02; 0.04]	0.685444	0 [-0.03; 0.03]	0.832957	0 [-0.03; 0.04]	0.850682
CE_FA24_1	Mol%	Cortical thickness	0.01 [-0.02; 0.05]	0.5315119	0 [-0.03; 0.03]	0.944166	0 [-0.03; 0.03]	0.865261	0 [-0.03; 0.04]	0.885185
CE_FA16_0	Mol%	Cortical thickness	-0.07 [-0.11; -0.04]	7.16e-05	-0.01 [-0.04; 0.02]	0.704662	-0.01 [-0.04; 0.02]	0.715932	0 [-0.04; 0.03]	0.851402
CE_FA16_1	Mol%	Cortical thickness	-0.16 [-0.19; -0.12]	0	-0.08 [-0.11; -0.04]	4.45e-05	-0.07 [-0.1; -0.04]	6.15e-05	-0.07 [-0.1; -0.04]	0.0008212
CE_FA20_0	Mol%	Cortical thickness	0.06 [0.02; 0.09]	0.0030831	0.05 [0.02; 0.08]	0.0072313	0.05 [0.02; 0.08]	0.002962	0.04 [0.01; 0.07]	0.0653057
CE_FA20_1	Mol%	Cortical thickness	0.09 [0.05; 0.12]	3.7e-06	0.04 [0.01; 0.07]	0.0149236	0.04 [0.01; 0.07]	0.0313671	0.04 [0.01; 0.07]	0.0516452
CE_FA20_3	Mol%	Cortical thickness	-0.04 [-0.07; 0]	0.0408607	-0.02 [-0.05; 0.01]	0.233599	-0.02 [-0.05; 0.01]	0.236065	-0.02 [-0.05; 0.01]	0.43567
CE_FA12_0	Mol%	Cortical thickness	0.04 [0.01; 0.08]	0.0306044	0.04 [0.01; 0.07]	0.0370799	0.04 [0.01; 0.07]	0.0188409	0.04 [0.01; 0.07]	0.0673392
CE_FA18_1	Mol%	Cortical thickness	0.01 [-0.02; 0.05]	0.5932366	0.01 [-0.02; 0.03]	0.815776	0.01 [-0.02; 0.03]	0.820812	0.01 [-0.03; 0.04]	0.840704
CE_FA20_4	Mol%	Cortical thickness	-0.07 [-0.11; -0.04]	0.0001229	-0.03 [-0.06; 0]	0.0691317	-0.03 [-0.06; 0]	0.0679413	-0.03 [-0.07; 0]	0.113275
MAG_FA12_0	Mol%	Cortical thickness	-0.03 [-0.08; 0.01]	0.2146469	-0.03 [-0.07; 0]	0.178383	-0.04 [-0.08; 0]	0.148623	-0.05 [-0.09; -0.01]	0.0830658
MAG_FA14_1	Mol%	Cortical thickness	-0.03 [-0.07; 0.01]	0.1622406	-0.03 [-0.06; 0.01]	0.219157	-0.03 [-0.07; 0]	0.126205	-0.04 [-0.07; 0]	0.114807
MAG_FA15_0	Mol%	Cortical thickness	0.13 [0.09; 0.17]	0	0.09 [0.06; 0.12]	3.7e-06	0.09 [0.06; 0.12]	4.4e-06	0.08 [0.05; 0.11]	7.72e-05
MAG_FA16_0	Mol%	Cortical thickness	0.03 [-0.01; 0.07]	0.1919643	0.06 [0.02; 0.09]	0.0082616	0.05 [0.02; 0.09]	0.008892	0.05 [0.01; 0.09]	0.0327935
MAG_FA16_1	Mol%	Cortical thickness	-0.08 [-0.11; -0.04]	6.86e-05	-0.06 [-0.09; -0.03]	0.0008023	-0.06 [-0.09; -0.03]	0.0012981	-0.06 [-0.09; -0.03]	0.0026646
MAG_FA17_0	Mol%	Cortical thickness	-0.01 [-0.05; 0.03]	0.590459	-0.01 [-0.04; 0.02]	0.667242	-0.02 [-0.05; 0.02]	0.518286	-0.02 [-0.05; 0.02]	0.544172
MAG_FA18_0	Mol%	Cortical thickness	0.04 [0; 0.08]	0.1173377	0.05 [0.01; 0.08]	0.027847	0.05 [0.01; 0.08]	0.0289528	0.04 [0.01; 0.08]	0.056048
MAG_FA18_1	Mol%	Cortical thickness	-0.11 [-0.14; -0.07]	0	-0.06 [-0.09; -0.03]	0.0003652	-0.06 [-0.09; -0.03]	0.0003809	-0.07 [-0.1; -0.03]	0.0008083
MAG_FA18_2	Mol%	Cortical thickness	-0.07 [-0.1; -0.03]	0.0004065	-0.04 [-0.07; -0.01]	0.0293104	-0.04 [-0.07; -0.01]	0.0301095	-0.04 [-0.07; -0.01]	0.0647613
MAG_FA18_3	Mol%	Cortical thickness	-0.03 [-0.06; 0.01]	0.1876179	-0.05 [-0.08; -0.02]	0.0047963	-0.05 [-0.08; -0.03]	0.002271	-0.04 [-0.08; -0.01]	0.0231278
MAG_FA18_4	Mol%	Cortical thickness	-0.05 [-0.08; -0.01]	0.0135482	-0.06 [-0.09; -0.03]	0.0016339	-0.06 [-0.09; -0.03]	0.0016639	-0.05 [-0.08; -0.02]	0.0163898
MAG_FA20_0	Mol%	Cortical thickness	-0.01 [-0.04; 0.03]	0.8242908	-0.01 [-0.04; 0.02]	0.742805	-0.01 [-0.04; 0.02]	0.72761	-0.01 [-0.04; 0.03]	0.848626
MAG_FA20_1	Mol%	Cortical thickness	-0.03 [-0.06; 0.01]	0.1890206	-0.04 [-0.07; -0.01]	0.022288	-0.04 [-0.07; -0.01]	0.0297004	-0.04 [-0.07; 0]	0.0895192
MAG_FA20_2	Mol%	Cortical thickness	-0.03 [-0.07; 0]	0.0924459	-0.05 [-0.08; -0.02]	0.0070022	-0.05 [-0.08; -0.02]	0.0054444	-0.04 [-0.07; -0.01]	0.0434232
MAG_FA20_3	Mol%	Cortical thickness	-0.05 [-0.08; -0.01]	0.0211615	-0.06 [-0.09; -0.03]	0.0027604	-0.06 [-0.09; -0.03]	0.0026438	-0.05 [-0.08; -0.02]	0.012773
MAG_FA20_4	Mol%	Cortical thickness	-0.07 [-0.1; -0.03]	0.0004674	-0.07 [-0.1; -0.03]	0.0003471	-0.06 [-0.09; -0.03]	0.0005144	-0.06 [-0.09; -0.02]	0.0043861
MAG_FA20_5	Mol%	Cortical thickness	-0.02 [-0.05; 0.02]	0.3570036	-0.04 [-0.07; -0.01]	0.0259143	-0.04 [-0.07; -0.01]	0.0273572	-0.04 [-0.07; -0.01]	0.0537944
MAG_FA22_0	Mol%	Cortical thickness	-0.04 [-0.08; -0.01]	0.0348295	-0.05 [-0.08; -0.02]	0.0054757	-0.05 [-0.08; -0.02]	0.005662	-0.05 [-0.08; -0.02]	0.0163879
MAG_FA22_1	Mol%	Cortical thickness	0.02 [-0.01; 0.06]	0.2916691	-0.03 [-0.06; 0]	0.180001	-0.03 [-0.06; 0]	0.1303	-0.02 [-0.05; 0.01]	0.43567
MAG_FA22_2	Mol%	Cortical thickness	0 [-0.03; 0.04]	0.8282928	-0.03 [-0.06; 0]	0.0793736	-0.03 [-0.06; 0]	0.0847079	-0.03 [-0.06; 0]	0.195956
MAG_FA22_4	Mol%	Cortical thickness	0.01 [-0.03; 0.04]	0.8029126	-0.04 [-0.07; -0.01]	0.0347844	-0.04 [-0.08; -0.01]	0.0257902	-0.04 [-0.07; 0]	0.108199
MAG_FA22_5	Mol%	Cortical thickness	-0.01 [-0.05; 0.03]	0.6786974	-0.02 [-0.06; 0.01]	0.371542	-0.02 [-0.05; 0.02]	0.457479	-0.02 [-0.05; 0.02]	0.519338
MAG_FA22_6	Mol%	Cortical thickness	-0.04 [-0.07; 0]	0.0793597	-0.05 [-0.08; -0.02]	0.0120046	-0.05 [-0.08; -0.02]	0.0117025	-0.05 [-0.08; -0.02]	0.019481
MAG_FA24_0	Mol%	Cortical thickness	-0.03 [-0.06; 0.01]	0.188447	-0.04 [-0.07; -0.01]	0.0261906	-0.04 [-0.07; -0.01]	0.0273572	-0.04 [-0.07; -0.01]	0.0516452
MAG_FA24_1	Mol%	Cortical thickness	-0.01 [-0.05; 0.02]	0.5592384	-0.03 [-0.06; 0]	0.0707647	-0.03 [-0.06; 0]	0.0682414	-0.03 [-0.06; 0]	0.210237
MAG_FA14_0	Mol%	Cortical thickness	-0.05 [-0.1; -0.01]	0.0446926	-0.02 [-0.05; 0.02]	0.57408	-0.01 [-0.05; 0.03]	0.723258	-0.01 [-0.05; 0.03]	0.681527
LPE_FA18_1	Mol%	Cortical thickness	0.06 [0.03; 0.1]	0.0005734	0 [-0.03; 0.04]	0.826303	0 [-0.03; 0.04]	0.832957	0.01 [-0.02; 0.04]	0.631681
LPE_FA18_0	Mol%	Cortical thickness	-0.03 [-0.07; 0]	0.0824585	0 [-0.03; 0.03]	0.943058	0 [-0.03; 0.03]	0.943058	0 [-0.03; 0.03]	0.992257
LPE_FA20_4	Mol%	Cortical thickness	-0.07 [-0.11; -0.04]	9.05e-05	-0.04 [-0.07; -0.02]	0.0148178	-0.04 [-0.07; -0.01]	0.0213966	-0.04 [-0.07; -0.01]	0.0310459
LPE_FA22_4	Mol%	Cortical thickness	-0.09 [-0.15; -0.04]	0.0019591	-0.11 [-0.16; -0.07]	6.9e-05	-0.11 [-0.16; -0.06]	0.0001529	-0.12 [-0.17; -0.07]	0.0001081
LPE_FA15_0	Mol%	Cortical thickness	0.15 [0.05; 0.26]	0.0094841	0.15 [0.05; 0.24]	0.0120251	0.15 [0.05; 0.24]	0.0125332	0.13 [0.03; 0.23]	0.0390875
LPE_FA20_1	Mol%	Cortical thickness	-0.09 [-0.14; -0.05]	0.0004065	-0.08 [-0.12; -0.04]	0.0028113	-0.09 [-0.13; -0.05]	0.0007191	-0.08 [-0.12; -0.03]	0.0088643
LPE_FA22_6	Mol%	Cortical thickness	-0.13 [-0.16; -0.09]	0	-0.03 [-0.06; 0]	0.124275	-0.03 [-0.06; 0]	0.120528	-0.03 [-0.06; 0]	0.195956
LPE_FA18_2	Mol%	Cortical thickness	0.12 [0.09; 0.16]	0	0.05 [0.02; 0.08]	0.0035279	0.06 [0.03; 0.09]	0.002337	0.05 [0.01; 0.08]	0.0310459
LPE_FA20_2	Mol%	Cortical thickness	-0.06 [-0.11; -0.01]	0.0187541	-0.03 [-0.07; 0.01]	0.266656	-0.03 [-0.07; 0.02]	0.382682	-0.02 [-0.07; 0.02]	0.474196
LPE_FA17_0	Mol%	Cortical thickness	0.02 [-0.02; 0.05]	0.4105065	0.05 [0.02; 0.08]	0.0059774	0.05 [0.02; 0.09]	0.0048625	0.05 [0.02; 0.08]	0.0146972
LPE_FA20_5	Mol%	Cortical thickness	-0.06 [-0.1; -0.02]	0.011227	0.04 [0; 0.07]	0.0999898	0.04 [0; 0.07]	0.117594	0.04 [0; 0.08]	0.112608
LPE_FA16_1	Mol%	Cortical thickness	-0.08 [-0.12; -0.05]	1.44e-05	-0.01 [-0.04; 0.02]	0.591028	-0.01 [-0.04; 0.02]	0.681567	0 [-0.03; 0.03]	0.932787
LPE_FA20_3	Mol%	Cortical thickness	-0.04 [-0.08; -0.01]	0.0214199	-0.03 [-0.06; 0]	0.0756435	-0.03 [-0.06; 0]	0.0742893	-0.03 [-0.07; 0]	0.0865583
LPE_FA16_0	Mol%	Cortical thickness	-0.08 [-0.11; -0.04]	4.83e-05	-0.04 [-0.07; -0.01]	0.0562189	-0.04 [-0.07; -0.01]	0.0562189	-0.04 [-0.07; -0.01]	0.0670984
LPE_FA18_3	Mol%	Cortical thickness	0.07 [0.02; 0.12]	0.0103547	0.09 [0.05; 0.13]	0.0006422	0.09 [0.04; 0.13]	0.0007191	0.09 [0.04; 0.13]	0.0019095
LPE_FA22_5	Mol%	Cortical thickness	-0.09 [-0.12; -0.05]	4.5e-06	-0.04 [-0.07; -0.01]	0.0461812	-0.04 [-0.07; -0.01]	0.057348	-0.04 [-0.07; 0]	0.0830658
LPC_FA14_0	Mol%	Cortical thickness	0.05 [0.01; 0.08]	0.0133001	0.08 [0.05; 0.11]	5.2e-06	0.08 [0.05; 0.11]	7.3e-06	0.09 [0.06; 0.12]	6.9e-06
LPC_FA15_0	Mol%	Cortical thickness	0.06 [0.03; 0.1]	0.0006041	0.06 [0.03; 0.09]	0.0008654	0.06 [0.03; 0.09]	0.0011648	0.05 [0.02; 0.09]	0.0066828
LPC_FA16_0	Mol%	Cortical thickness	-0.11 [-0.14; -0.07]	0	-0.06 [-0.09; -0.02]	0.0046527	-0.06 [-0.09; -0.02]	0.0045974	-0.06 [-0.09; -0.02]	0.008887
LPC_FA16_1	Mol%	Cortical thickness	-0.13 [-0.16; -0.09]	0	-0.07 [-0.1; -0.04]	0.0001721	-0.07 [-0.1; -0.04]	0.0001988	-0.06 [-0.09; -0.03]	0.0023351
LPC_FA20_0	Mol%	Cortical thickness	-0.01 [-0.05; 0.02]	0.5039196	-0.04 [-0.08; -0.01]	0.0207448	-0.04 [-0.07; -0.01]	0.0250494	-0.05 [-0.08; -0.01]	0.0280992
LPC_FA20_4	Mol%	Cortical thickness	-0.03 [-0.06; 0]	0.1243376	-0.03 [-0.06; 0]	0.156321	-0.03 [-0.06; 0]	0.156677	-0.03 [-0.06; 0.01]	0.263152
LPC_FA20_5	Mol%	Cortical thickness	-0.12 [-0.16; -0.09]	0	-0.03 [-0.06; 0]	0.172745	-0.02 [-0.05; 0.01]	0.279029	-0.02 [-0.05; 0.02]	0.467227
LPC_FA22_6	Mol%	Cortical thickness	-0.09 [-0.12; -0.05]	3.4e-06	-0.02 [-0.05; 0.01]	0.264403	-0.02 [-0.05; 0.01]	0.257799	-0.02 [-0.05; 0.01]	0.307445
LPC_FA20_1	Mol%	Cortical thickness	-0.02 [-0.05; 0.02]	0.4132372	0 [-0.03; 0.03]	0.986771	0 [-0.03; 0.03]	0.993008	-0.01 [-0.04; 0.03]	0.841772
LPC_FA22_4	Mol%	Cortical thickness	-0.17 [-0.22; -0.12]	0	-0.17 [-0.21; -0.13]	0	-0.17 [-0.21; -0.13]	0	-0.17 [-0.22; -0.13]	0
LPC_FA20_2	Mol%	Cortical thickness	-0.02 [-0.06; 0.01]	0.2741515	-0.02 [-0.05; 0.01]	0.262183	-0.02 [-0.05; 0.01]	0.264909	-0.02 [-0.05; 0.02]	0.472132
LPC_FA17_0	Mol%	Cortical thickness	0.04 [0.01; 0.07]	0.0359505	0.07 [0.04; 0.1]	0.000231	0.07 [0.04; 0.1]	0.0003047	0.06 [0.03; 0.09]	0.0031394
LPC_FA18_0	Mol%	Cortical thickness	-0.02 [-0.05; 0.01]	0.32057	0.05 [0.01; 0.08]	0.0245479	0.05 [0.01; 0.08]	0.0188752	0.04 [0.01; 0.08]	0.0580408
LPC_FA18_1	Mol%	Cortical thickness	0.01 [-0.02; 0.05]	0.5197806	0.01 [-0.02; 0.04]	0.665969	0.01 [-0.02; 0.04]	0.638976	0.02 [-0.02; 0.05]	0.506055
LPC_FA20_3	Mol%	Cortical thickness	-0.01 [-0.04; 0.02]	0.6285849	-0.03 [-0.06; 0]	0.126561	-0.03 [-0.06; 0]	0.127101	-0.03 [-0.06; 0]	0.174575
LPC_FA18_2	Mol%	Cortical thickness	0.15 [0.12; 0.19]	0	0.05 [0.02; 0.09]	0.0096257	0.05 [0.02; 0.09]	0.0067834	0.05 [0.02; 0.09]	0.0245676
LPC_FA22_5	Mol%	Cortical thickness	-0.04 [-0.08; -0.01]	0.0351235	0 [-0.03; 0.03]	0.908068	0 [-0.03; 0.03]	0.909842	0.01 [-0.02; 0.04]	0.719382
LPC_FA18_3	Mol%	Cortical thickness	0.01 [-0.03; 0.04]	0.6675758	0 [-0.03; 0.03]	0.980047	-0.01 [-0.04; 0.02]	0.76976	0 [-0.03; 0.03]	0.912845
DAG_FA12_0	Mol%	Cortical thickness	0.12 [0.09; 0.15]	0	0.04 [0.01; 0.07]	0.0256203	0.04 [0.01; 0.07]	0.0257902	0.05 [0.02; 0.08]	0.0153483
DAG_FA14_0	Mol%	Cortical thickness	-0.04 [-0.07; -0.01]	0.0394402	-0.03 [-0.06; 0]	0.105025	-0.03 [-0.06; 0]	0.111457	-0.03 [-0.06; 0]	0.172473
DAG_FA14_1	Mol%	Cortical thickness	0.12 [0.09; 0.16]	0	0.09 [0.06; 0.12]	1.1e-06	0.09 [0.06; 0.12]	1e-06	0.09 [0.06; 0.12]	3.6e-06
DAG_FA15_0	Mol%	Cortical thickness	0.14 [0.1; 0.17]	0	0.06 [0.03; 0.09]	0.0003708	0.06 [0.03; 0.09]	0.0006829	0.06 [0.03; 0.09]	0.0031382
DAG_FA16_0	Mol%	Cortical thickness	-0.09 [-0.12; -0.05]	2.1e-06	-0.04 [-0.08; -0.01]	0.0183274	-0.05 [-0.08; -0.01]	0.0164795	-0.04 [-0.07; -0.01]	0.0516452
DAG_FA16_1	Mol%	Cortical thickness	-0.09 [-0.13; -0.06]	6e-07	-0.04 [-0.07; -0.01]	0.0256203	-0.04 [-0.07; -0.01]	0.0301035	-0.03 [-0.07; 0]	0.106413
DAG_FA18_0	Mol%	Cortical thickness	-0.07 [-0.1; -0.03]	0.0002173	0 [-0.03; 0.03]	0.881238	-0.01 [-0.04; 0.02]	0.760463	0 [-0.03; 0.03]	0.944882
DAG_FA18_1	Mol%	Cortical thickness	0.05 [0.01; 0.08]	0.0128646	0.02 [-0.01; 0.05]	0.221484	0.03 [0; 0.06]	0.0685315	0.02 [-0.01; 0.05]	0.297842
DAG_FA18_2	Mol%	Cortical thickness	0.1 [0.06; 0.13]	2e-07	0.04 [0.01; 0.07]	0.0296555	0.04 [0.01; 0.07]	0.0303738	0.03 [0; 0.06]	0.163305
DAG_FA18_3	Mol%	Cortical thickness	0.07 [0.03; 0.1]	0.0004343	0.05 [0.02; 0.08]	0.0031914	0.05 [0.02; 0.08]	0.004347	0.05 [0.02; 0.08]	0.008471
DAG_FA20_0	Mol%	Cortical thickness	0.03 [0; 0.07]	0.0976143	0.02 [-0.02; 0.05]	0.499534	0.01 [-0.02; 0.05]	0.596386	0.01 [-0.02; 0.05]	0.623405
DAG_FA20_1	Mol%	Cortical thickness	0.03 [-0.01; 0.06]	0.1781817	0 [-0.03; 0.03]	0.859302	0 [-0.03; 0.03]	0.9986	-0.01 [-0.04; 0.02]	0.768643
DAG_FA20_2	Mol%	Cortical thickness	0 [-0.03; 0.03]	0.9986508	-0.01 [-0.04; 0.02]	0.577867	-0.01 [-0.04; 0.02]	0.630302	-0.02 [-0.05; 0.01]	0.432587
DAG_FA20_3	Mol%	Cortical thickness	-0.03 [-0.06; 0.01]	0.1387173	-0.03 [-0.06; 0]	0.187775	-0.03 [-0.06; 0]	0.195432	-0.03 [-0.06; 0]	0.195956
DAG_FA20_4	Mol%	Cortical thickness	-0.07 [-0.1; -0.03]	0.0004575	-0.05 [-0.08; -0.02]	0.0095397	-0.04 [-0.07; -0.01]	0.0172215	-0.05 [-0.08; -0.02]	0.0163879
DAG_FA20_5	Mol%	Cortical thickness	-0.11 [-0.14; -0.07]	0	-0.02 [-0.05; 0.01]	0.417621	-0.01 [-0.04; 0.02]	0.580603	-0.01 [-0.05; 0.02]	0.568337
DAG_FA22_4	Mol%	Cortical thickness	0.06 [0.03; 0.1]	0.0009908	0.02 [-0.01; 0.06]	0.281279	0.03 [-0.01; 0.06]	0.236065	0.02 [-0.02; 0.05]	0.464895
DAG_FA22_5	Mol%	Cortical thickness	-0.03 [-0.07; 0]	0.0986479	-0.02 [-0.05; 0.01]	0.23522	-0.02 [-0.05; 0.01]	0.287356	-0.03 [-0.06; 0]	0.164929
DAG_FA22_6	Mol%	Cortical thickness	-0.09 [-0.12; -0.06]	1.3e-06	-0.01 [-0.04; 0.02]	0.497051	-0.01 [-0.04; 0.02]	0.532665	-0.01 [-0.05; 0.02]	0.544172
DAG	Mol%	Cortical thickness	-0.1 [-0.14; -0.07]	0	-0.04 [-0.08; -0.01]	0.0616134	-0.04 [-0.08; -0.01]	0.067722	-0.04 [-0.08; 0]	0.159873
DAG_14_0_14_0	Mol%	Cortical thickness	-0.06 [-0.09; -0.02]	0.0028187	-0.05 [-0.08; -0.02]	0.0039314	-0.05 [-0.08; -0.02]	0.0084338	-0.05 [-0.08; -0.02]	0.0075959
DAG_16_0_18_2	Mol%	Cortical thickness	0.03 [-0.01; 0.06]	0.1973112	0 [-0.03; 0.03]	0.88336	0 [-0.03; 0.03]	0.914622	0 [-0.03; 0.03]	0.925492
DAG_16_1_20_4	Mol%	Cortical thickness	-0.14 [-0.18; -0.11]	0	-0.08 [-0.11; -0.05]	2.76e-05	-0.07 [-0.1; -0.04]	0.0001024	-0.07 [-0.1; -0.04]	0.000457
DAG_18_0_18_2	Mol%	Cortical thickness	0.02 [-0.01; 0.06]	0.2164738	0.04 [0.01; 0.07]	0.0370369	0.04 [0.01; 0.07]	0.0502943	0.03 [0; 0.06]	0.103635
DAG_18_0_22_6	Mol%	Cortical thickness	-0.03 [-0.07; 0]	0.1231126	0.01 [-0.02; 0.04]	0.722669	0 [-0.03; 0.03]	0.975548	0.01 [-0.02; 0.04]	0.781212
DAG_18_1_18_1	Mol%	Cortical thickness	0.06 [0.02; 0.09]	0.0026258	0.03 [0; 0.06]	0.0875033	0.03 [0; 0.06]	0.0778143	0.03 [0; 0.06]	0.125123
DAG_18_1_18_2	Mol%	Cortical thickness	0.12 [0.08; 0.15]	0	0.05 [0.02; 0.08]	0.0037727	0.05 [0.02; 0.08]	0.0038482	0.04 [0.01; 0.07]	0.043153
DAG_18_1_20_5	Mol%	Cortical thickness	-0.1 [-0.14; -0.07]	0	-0.01 [-0.04; 0.02]	0.648663	-0.01 [-0.04; 0.02]	0.690366	-0.01 [-0.04; 0.03]	0.778038
DAG_18_1_22_4	Mol%	Cortical thickness	0.04 [0.01; 0.08]	0.0192761	0.02 [-0.02; 0.05]	0.510138	0.02 [-0.01; 0.05]	0.36909	0.01 [-0.03; 0.04]	0.767374
DAG_18_2_18_3	Mol%	Cortical thickness	0.07 [0.04; 0.11]	8.88e-05	0.03 [0; 0.06]	0.101518	0.03 [0; 0.06]	0.117022	0.02 [-0.01; 0.05]	0.293696
DAG_12_0_18_2	Mol%	Cortical thickness	0.01 [-0.03; 0.04]	0.6653383	0 [-0.03; 0.03]	0.934876	-0.01 [-0.04; 0.02]	0.774179	0.01 [-0.03; 0.04]	0.813068
DAG_14_1_16_0	Mol%	Cortical thickness	0.08 [0.05; 0.12]	1.44e-05	0.09 [0.06; 0.12]	7e-07	0.09 [0.06; 0.12]	1e-06	0.09 [0.06; 0.12]	2.7e-06
DAG_15_0_18_1	Mol%	Cortical thickness	0.12 [0.09; 0.15]	0	0.06 [0.03; 0.09]	0.0014385	0.06 [0.03; 0.09]	0.0015885	0.05 [0.02; 0.09]	0.0070283
DAG_16_0_20_4	Mol%	Cortical thickness	-0.09 [-0.13; -0.06]	5e-07	-0.06 [-0.09; -0.03]	0.0012148	-0.05 [-0.08; -0.02]	0.0061176	-0.05 [-0.08; -0.02]	0.0080802
DAG_16_1_22_6	Mol%	Cortical thickness	-0.05 [-0.09; -0.02]	0.0043635	0.03 [0; 0.06]	0.109449	0.04 [0; 0.07]	0.0673486	0.04 [0.01; 0.07]	0.0460772
DAG_18_1_20_4	Mol%	Cortical thickness	-0.06 [-0.09; -0.02]	0.0024339	-0.04 [-0.07; -0.01]	0.0256203	-0.04 [-0.07; -0.01]	0.0301095	-0.04 [-0.08; -0.01]	0.033241
DAG_18_1_22_6	Mol%	Cortical thickness	-0.12 [-0.15; -0.08]	0	-0.04 [-0.07; -0.01]	0.0564171	-0.03 [-0.06; 0]	0.111457	-0.04 [-0.07; 0]	0.077772
DAG_18_2_20_4	Mol%	Cortical thickness	0 [-0.03; 0.04]	0.8607905	-0.01 [-0.04; 0.02]	0.595237	-0.01 [-0.04; 0.02]	0.497144	-0.02 [-0.05; 0.01]	0.468877
DAG_18_2_22_5	Mol%	Cortical thickness	0.01 [-0.02; 0.04]	0.633216	-0.01 [-0.04; 0.02]	0.612441	-0.01 [-0.04; 0.02]	0.69925	-0.02 [-0.05; 0.01]	0.395195
DAG_12_0_16_0	Mol%	Cortical thickness	0.15 [0.11; 0.18]	0	0.06 [0.03; 0.09]	0.0020166	0.06 [0.03; 0.09]	0.0018193	0.06 [0.03; 0.1]	0.0021367
DAG_16_0_18_1	Mol%	Cortical thickness	-0.1 [-0.14; -0.07]	0	-0.06 [-0.09; -0.03]	0.0015838	-0.06 [-0.09; -0.03]	0.001628	-0.05 [-0.09; -0.02]	0.0102468
DAG_16_1_16_1	Mol%	Cortical thickness	-0.07 [-0.1; -0.03]	0.0003952	-0.03 [-0.06; 0]	0.116483	-0.03 [-0.06; 0]	0.150267	-0.03 [-0.06; 0]	0.171656
DAG_16_1_18_2	Mol%	Cortical thickness	-0.05 [-0.08; -0.01]	0.0148296	-0.03 [-0.06; 0]	0.157388	-0.03 [-0.06; 0]	0.20315	-0.03 [-0.06; 0]	0.217406
DAG_18_1_20_3	Mol%	Cortical thickness	-0.02 [-0.06; 0.01]	0.2741515	-0.02 [-0.05; 0.02]	0.481582	-0.01 [-0.04; 0.02]	0.580603	-0.02 [-0.05; 0.02]	0.461986
DAG_12_0_18_1	Mol%	Cortical thickness	0.03 [-0.01; 0.06]	0.1508368	0.02 [-0.01; 0.05]	0.221484	0.03 [0; 0.06]	0.15805	0.03 [0; 0.06]	0.121027
DAG_14_0_18_1	Mol%	Cortical thickness	-0.01 [-0.05; 0.02]	0.5905429	0.01 [-0.02; 0.04]	0.76632	0.01 [-0.02; 0.04]	0.766854	0.01 [-0.02; 0.04]	0.716958
DAG_18_1_20_1	Mol%	Cortical thickness	0.03 [-0.01; 0.06]	0.1781817	0 [-0.03; 0.03]	0.859302	0 [-0.03; 0.03]	0.9986	-0.01 [-0.04; 0.02]	0.768643
DAG_18_1_22_5	Mol%	Cortical thickness	-0.03 [-0.07; 0]	0.0969958	-0.02 [-0.05; 0.01]	0.281008	-0.02 [-0.05; 0.01]	0.341899	-0.03 [-0.06; 0.01]	0.227482
DAG_12_0_18_0	Mol%	Cortical thickness	0.04 [0.01; 0.08]	0.0341547	0.02 [-0.01; 0.05]	0.30443	0.02 [-0.01; 0.06]	0.21602	0.04 [0; 0.07]	0.078659
DAG_14_0_20_0	Mol%	Cortical thickness	0.07 [0.03; 0.1]	0.0002076	0.05 [0.02; 0.08]	0.0120046	0.05 [0.02; 0.08]	0.0188606	0.05 [0.01; 0.08]	0.0248492
DAG_14_0_20_4	Mol%	Cortical thickness	-0.07 [-0.1; -0.03]	0.0003288	-0.03 [-0.06; 0]	0.124275	-0.03 [-0.06; 0]	0.139985	-0.02 [-0.05; 0.01]	0.340114
DAG_15_0_18_2	Mol%	Cortical thickness	0.14 [0.11; 0.18]	0	0.06 [0.03; 0.09]	0.0006278	0.06 [0.03; 0.09]	0.0010724	0.05 [0.02; 0.09]	0.0066379
DAG_16_0_16_0	Mol%	Cortical thickness	-0.11 [-0.14; -0.07]	0	-0.05 [-0.08; -0.02]	0.0047963	-0.05 [-0.08; -0.02]	0.0042445	-0.05 [-0.08; -0.02]	0.0189229
DAG_16_0_16_1	Mol%	Cortical thickness	-0.15 [-0.18; -0.12]	0	-0.07 [-0.1; -0.04]	4.71e-05	-0.07 [-0.1; -0.04]	6.15e-05	-0.07 [-0.1; -0.03]	0.0008169
DAG_16_0_18_3	Mol%	Cortical thickness	-0.03 [-0.07; 0]	0.073822	-0.01 [-0.04; 0.02]	0.509787	-0.02 [-0.04; 0.01]	0.477472	-0.02 [-0.05; 0.02]	0.489469
DAG_16_0_22_6	Mol%	Cortical thickness	-0.13 [-0.17; -0.1]	0	-0.04 [-0.07; -0.01]	0.0200425	-0.04 [-0.07; -0.01]	0.0416227	-0.04 [-0.08; -0.01]	0.0297809
DAG_16_1_18_3	Mol%	Cortical thickness	0.06 [0.02; 0.09]	0.0023082	0.09 [0.06; 0.12]	2.5e-06	0.08 [0.05; 0.11]	9e-06	0.09 [0.06; 0.12]	2.1e-06
DAG_18_0_18_3	Mol%	Cortical thickness	0.01 [-0.03; 0.04]	0.7690388	0.02 [-0.01; 0.05]	0.358714	0.01 [-0.02; 0.04]	0.572564	0.02 [-0.02; 0.05]	0.487092
DAG_14_0_18_2	Mol%	Cortical thickness	0.03 [0; 0.07]	0.1125563	0.02 [-0.01; 0.05]	0.218106	0.02 [-0.01; 0.05]	0.210112	0.02 [-0.01; 0.05]	0.316625
DAG_16_1_18_0	Mol%	Cortical thickness	-0.08 [-0.11; -0.04]	2.63e-05	-0.04 [-0.07; -0.01]	0.0226552	-0.04 [-0.07; -0.01]	0.0410054	-0.04 [-0.07; -0.01]	0.0375221
DAG_16_1_18_1	Mol%	Cortical thickness	-0.07 [-0.11; -0.04]	0.0001272	-0.03 [-0.06; 0]	0.095322	-0.04 [-0.07; -0.01]	0.0631774	-0.03 [-0.06; 0]	0.204785
DAG_16_1_20_2	Mol%	Cortical thickness	0.02 [-0.01; 0.06]	0.2880956	0.01 [-0.02; 0.04]	0.716378	0.01 [-0.02; 0.04]	0.719155	0 [-0.03; 0.03]	0.932787
DAG_18_2_20_3	Mol%	Cortical thickness	0.01 [-0.02; 0.05]	0.5498137	-0.01 [-0.04; 0.02]	0.783886	-0.01 [-0.04; 0.02]	0.72761	-0.01 [-0.04; 0.02]	0.640484
DAG_18_2_22_4	Mol%	Cortical thickness	0.08 [0.05; 0.12]	8.4e-06	0.04 [0.01; 0.07]	0.0545353	0.04 [0.01; 0.07]	0.0466381	0.04 [0; 0.07]	0.0895192
DAG_14_0_16_0	Mol%	Cortical thickness	-0.07 [-0.1; -0.04]	0.0001778	-0.03 [-0.06; 0]	0.0834957	-0.04 [-0.07; -0.01]	0.062752	-0.03 [-0.06; 0]	0.214398
DAG_14_0_18_3	Mol%	Cortical thickness	0 [-0.04; 0.03]	0.9215301	0.01 [-0.02; 0.04]	0.702518	0.01 [-0.02; 0.04]	0.703346	0.01 [-0.02; 0.04]	0.67226
DAG_14_1_18_1	Mol%	Cortical thickness	0.11 [0.08; 0.14]	0	0.06 [0.03; 0.09]	0.0011326	0.06 [0.03; 0.09]	0.0023446	0.07 [0.03; 0.1]	0.0015303
DAG_16_0_22_5	Mol%	Cortical thickness	-0.07 [-0.1; -0.04]	0.0001925	-0.02 [-0.05; 0.01]	0.315516	-0.02 [-0.05; 0.01]	0.339647	-0.02 [-0.06; 0.01]	0.270629
DAG_18_1_20_2	Mol%	Cortical thickness	-0.01 [-0.04; 0.03]	0.7806348	-0.01 [-0.05; 0.02]	0.499534	-0.01 [-0.04; 0.02]	0.593322	-0.02 [-0.05; 0.01]	0.386988
DAG_14_0_16_1	Mol%	Cortical thickness	-0.08 [-0.11; -0.04]	4.86e-05	-0.03 [-0.06; 0]	0.0943941	-0.03 [-0.06; 0]	0.12143	-0.02 [-0.05; 0.01]	0.274183
DAG_14_0_22_6	Mol%	Cortical thickness	-0.07 [-0.1; -0.03]	0.0003422	-0.03 [-0.06; 0]	0.167422	-0.02 [-0.05; 0.01]	0.22267	-0.02 [-0.05; 0.01]	0.454955
DAG_16_0_18_0	Mol%	Cortical thickness	-0.1 [-0.13; -0.06]	1e-07	-0.04 [-0.07; -0.01]	0.062531	-0.04 [-0.07; -0.01]	0.0490145	-0.03 [-0.06; 0]	0.173107
DAG_16_0_20_3	Mol%	Cortical thickness	-0.08 [-0.12; -0.05]	5.3e-06	-0.06 [-0.09; -0.03]	0.0013824	-0.06 [-0.09; -0.03]	0.0013426	-0.05 [-0.08; -0.02]	0.0082236
DAG_16_0_20_5	Mol%	Cortical thickness	-0.14 [-0.18; -0.11]	0	-0.04 [-0.07; -0.01]	0.0230935	-0.04 [-0.07; -0.01]	0.0365095	-0.03 [-0.07; 0]	0.0998778
DAG_16_1_20_0	Mol%	Cortical thickness	0 [-0.04; 0.03]	0.9543135	-0.01 [-0.04; 0.03]	0.783109	-0.01 [-0.04; 0.03]	0.810791	-0.01 [-0.04; 0.03]	0.763952
DAG_18_0_18_1	Mol%	Cortical thickness	-0.09 [-0.13; -0.06]	5e-07	-0.02 [-0.05; 0.01]	0.39769	-0.02 [-0.05; 0.01]	0.367924	-0.01 [-0.05; 0.02]	0.511794
DAG_18_2_20_5	Mol%	Cortical thickness	-0.06 [-0.1; -0.03]	0.0005281	0 [-0.03; 0.03]	0.88336	0 [-0.03; 0.03]	0.942563	0 [-0.03; 0.03]	0.931573
DAG_18_2_22_6	Mol%	Cortical thickness	-0.08 [-0.11; -0.05]	1.68e-05	-0.03 [-0.06; 0]	0.149681	-0.02 [-0.05; 0.01]	0.357839	-0.03 [-0.06; 0]	0.149201
TAG_FA12_0	Mol%	Cortical thickness	0.01 [-0.02; 0.05]	0.5376761	0.01 [-0.02; 0.04]	0.496215	0.01 [-0.02; 0.04]	0.681567	0.02 [-0.01; 0.05]	0.274418
TAG_FA14_0	Mol%	Cortical thickness	-0.02 [-0.06; 0.01]	0.2798733	0 [-0.03; 0.03]	0.946227	0 [-0.03; 0.03]	0.958708	0.01 [-0.03; 0.04]	0.824711
TAG_FA14_1	Mol%	Cortical thickness	-0.05 [-0.08; -0.01]	0.0161808	-0.01 [-0.04; 0.02]	0.510138	-0.01 [-0.04; 0.02]	0.520026	-0.01 [-0.04; 0.02]	0.749726
TAG_FA15_0	Mol%	Cortical thickness	0.04 [0.01; 0.08]	0.0212792	0.05 [0.02; 0.08]	0.0065094	0.05 [0.02; 0.08]	0.009763	0.04 [0.01; 0.07]	0.0297809
TAG_FA16_0	Mol%	Cortical thickness	-0.12 [-0.16; -0.09]	0	-0.06 [-0.09; -0.03]	0.0009589	-0.06 [-0.09; -0.03]	0.0010105	-0.06 [-0.09; -0.03]	0.0023351
TAG_FA16_1	Mol%	Cortical thickness	-0.13 [-0.16; -0.1]	0	-0.06 [-0.09; -0.03]	0.0007378	-0.06 [-0.09; -0.03]	0.0009886	-0.05 [-0.09; -0.02]	0.0082236
TAG_FA17_0	Mol%	Cortical thickness	-0.01 [-0.04; 0.03]	0.7363307	0.04 [0.01; 0.07]	0.0335091	0.04 [0.01; 0.07]	0.033975	0.03 [0; 0.06]	0.102943
TAG_FA18_0	Mol%	Cortical thickness	-0.08 [-0.12; -0.05]	6.3e-06	-0.02 [-0.05; 0.01]	0.405613	-0.02 [-0.05; 0.01]	0.404553	-0.01 [-0.04; 0.02]	0.719382
TAG_FA18_1	Mol%	Cortical thickness	0.11 [0.07; 0.14]	0	0.05 [0.02; 0.08]	0.0041973	0.05 [0.02; 0.08]	0.0043301	0.05 [0.02; 0.08]	0.008887
TAG_FA18_2	Mol%	Cortical thickness	0.12 [0.08; 0.15]	0	0.04 [0.01; 0.07]	0.0223826	0.04 [0.01; 0.07]	0.0308092	0.03 [0; 0.06]	0.115007
TAG_FA18_3	Mol%	Cortical thickness	0.05 [0.01; 0.08]	0.0160874	0.03 [0; 0.06]	0.124275	0.02 [-0.01; 0.05]	0.262424	0.03 [-0.01; 0.06]	0.232754
TAG_FA20_0	Mol%	Cortical thickness	0.08 [0.04; 0.11]	3.34e-05	0.03 [0; 0.06]	0.0928988	0.03 [0; 0.06]	0.0754255	0.03 [-0.01; 0.06]	0.243782
TAG_FA20_1	Mol%	Cortical thickness	-0.03 [-0.07; 0]	0.0888628	-0.04 [-0.07; -0.01]	0.0351855	-0.03 [-0.06; 0]	0.0685315	-0.04 [-0.07; -0.01]	0.0525037
TAG_FA20_2	Mol%	Cortical thickness	-0.02 [-0.05; 0.02]	0.4337421	-0.04 [-0.07; -0.01]	0.0308021	-0.04 [-0.07; -0.01]	0.0389014	-0.05 [-0.08; -0.01]	0.023136
TAG_FA20_3	Mol%	Cortical thickness	-0.03 [-0.07; 0]	0.0914755	-0.03 [-0.06; 0]	0.118057	-0.03 [-0.06; 0]	0.114025	-0.03 [-0.06; 0]	0.188898
TAG_FA20_4	Mol%	Cortical thickness	-0.08 [-0.11; -0.04]	3.63e-05	-0.05 [-0.08; -0.02]	0.0075274	-0.05 [-0.08; -0.02]	0.0096914	-0.05 [-0.08; -0.02]	0.0166978
TAG_FA20_5	Mol%	Cortical thickness	-0.11 [-0.15; -0.08]	0	-0.02 [-0.05; 0.01]	0.462495	-0.01 [-0.04; 0.02]	0.727505	-0.01 [-0.04; 0.02]	0.678082
TAG_FA22_1	Mol%	Cortical thickness	0.12 [0.08; 0.15]	0	0.04 [0.01; 0.07]	0.0187515	0.04 [0.01; 0.07]	0.0236743	0.04 [0.01; 0.07]	0.0581365
TAG_FA22_4	Mol%	Cortical thickness	-0.1 [-0.13; -0.06]	1e-07	-0.07 [-0.09; -0.04]	0.000231	-0.07 [-0.09; -0.04]	0.0002562	-0.07 [-0.1; -0.04]	0.0003922
TAG_FA22_5	Mol%	Cortical thickness	-0.08 [-0.11; -0.04]	5.21e-05	-0.04 [-0.07; -0.01]	0.0510185	-0.04 [-0.07; -0.01]	0.0620844	-0.04 [-0.07; -0.01]	0.0466336
TAG_FA22_6	Mol%	Cortical thickness	-0.13 [-0.16; -0.09]	0	-0.04 [-0.07; -0.01]	0.0154507	-0.04 [-0.07; -0.01]	0.028829	-0.04 [-0.08; -0.01]	0.0280926
TAG	Mol%	Cortical thickness	-0.1 [-0.13; -0.06]	1e-07	-0.04 [-0.08; 0]	0.0981755	-0.04 [-0.08; 0]	0.0883302	-0.03 [-0.07; 0.01]	0.226629
TAG40_0_FA14_0	Mol%	Cortical thickness	0.01 [-0.02; 0.05]	0.5403761	0.01 [-0.02; 0.04]	0.697283	0.01 [-0.02; 0.04]	0.78204	0.01 [-0.02; 0.05]	0.55519
TAG42_1_FA14_0	Mol%	Cortical thickness	-0.02 [-0.06; 0.01]	0.2672687	-0.01 [-0.04; 0.02]	0.756602	-0.01 [-0.04; 0.02]	0.728957	0 [-0.03; 0.03]	0.939394
TAG42_1_FA16_0	Mol%	Cortical thickness	-0.07 [-0.11; -0.04]	0.0001269	-0.03 [-0.06; 0]	0.192708	-0.03 [-0.06; 0]	0.194801	-0.02 [-0.05; 0.01]	0.348908
TAG42_2_FA18_2	Mol%	Cortical thickness	0.02 [-0.02; 0.06]	0.415568	0 [-0.03; 0.03]	0.964559	0 [-0.03; 0.03]	0.96564	0 [-0.03; 0.04]	0.928028
TAG44_2_FA16_0	Mol%	Cortical thickness	-0.05 [-0.09; -0.02]	0.0070612	-0.02 [-0.05; 0.01]	0.375345	-0.02 [-0.05; 0.01]	0.404669	-0.01 [-0.05; 0.02]	0.544172
TAG46_0_FA16_0	Mol%	Cortical thickness	-0.08 [-0.12; -0.05]	6.3e-06	-0.03 [-0.06; 0]	0.0884049	-0.04 [-0.07; -0.01]	0.0608701	-0.03 [-0.06; 0]	0.182316
TAG46_1_FA16_0	Mol%	Cortical thickness	-0.07 [-0.11; -0.04]	7.14e-05	-0.02 [-0.05; 0.01]	0.225801	-0.02 [-0.05; 0.01]	0.216697	-0.02 [-0.05; 0.01]	0.468348
TAG46_2_FA16_0	Mol%	Cortical thickness	-0.04 [-0.08; -0.01]	0.0204492	-0.01 [-0.04; 0.02]	0.539431	-0.01 [-0.04; 0.02]	0.527595	-0.01 [-0.04; 0.02]	0.79268
TAG46_3_FA14_1	Mol%	Cortical thickness	-0.03 [-0.07; 0]	0.1069662	-0.01 [-0.04; 0.02]	0.794549	0 [-0.03; 0.03]	0.868909	0 [-0.03; 0.03]	0.986853
TAG47_1_FA15_0	Mol%	Cortical thickness	-0.04 [-0.08; -0.01]	0.0268464	0 [-0.03; 0.03]	0.943338	0 [-0.03; 0.03]	0.907046	0 [-0.03; 0.03]	0.99666
TAG48_1_FA16_0	Mol%	Cortical thickness	-0.11 [-0.15; -0.08]	0	-0.05 [-0.08; -0.02]	0.0080551	-0.05 [-0.08; -0.02]	0.0106384	-0.04 [-0.08; -0.01]	0.0331657
TAG48_2_FA16_0	Mol%	Cortical thickness	-0.08 [-0.12; -0.05]	5.6e-06	-0.04 [-0.07; -0.01]	0.0421176	-0.04 [-0.07; -0.01]	0.0388357	-0.04 [-0.07; 0]	0.0845421
TAG48_4_FA14_0	Mol%	Cortical thickness	-0.05 [-0.08; -0.01]	0.0160874	-0.01 [-0.04; 0.02]	0.776989	-0.01 [-0.04; 0.02]	0.76976	0 [-0.03; 0.03]	0.922486
TAG48_4_FA16_0	Mol%	Cortical thickness	-0.06 [-0.09; -0.03]	0.0013134	-0.02 [-0.04; 0.01]	0.473271	-0.01 [-0.04; 0.02]	0.507744	-0.01 [-0.04; 0.02]	0.731213
TAG49_0_FA18_0	Mol%	Cortical thickness	-0.05 [-0.09; -0.02]	0.0050231	-0.01 [-0.04; 0.02]	0.778644	-0.01 [-0.04; 0.02]	0.626074	-0.01 [-0.04; 0.02]	0.795111
TAG49_1_FA15_0	Mol%	Cortical thickness	-0.03 [-0.07; 0]	0.0738426	0 [-0.03; 0.03]	0.82243	0 [-0.03; 0.03]	0.863557	0 [-0.03; 0.03]	0.925492
TAG49_1_FA18_1	Mol%	Cortical thickness	-0.01 [-0.05; 0.02]	0.4694287	0.01 [-0.02; 0.04]	0.624157	0.01 [-0.02; 0.04]	0.671432	0.01 [-0.02; 0.04]	0.728313
TAG49_2_FA17_0	Mol%	Cortical thickness	-0.03 [-0.07; 0]	0.1142553	0.01 [-0.02; 0.04]	0.694925	0.01 [-0.02; 0.04]	0.727498	0.01 [-0.03; 0.04]	0.814337
TAG49_3_FA16_0	Mol%	Cortical thickness	-0.03 [-0.07; 0]	0.1172612	0 [-0.03; 0.03]	0.85929	0 [-0.03; 0.03]	0.895068	0 [-0.03; 0.03]	0.970432
TAG49_3_FA16_1	Mol%	Cortical thickness	-0.02 [-0.05; 0.01]	0.3331351	0.01 [-0.02; 0.04]	0.662501	0.01 [-0.02; 0.04]	0.658544	0.01 [-0.02; 0.04]	0.656055
TAG50_2_FA14_1	Mol%	Cortical thickness	-0.04 [-0.08; -0.01]	0.0222049	-0.01 [-0.04; 0.02]	0.794218	0 [-0.03; 0.03]	0.88922	0 [-0.03; 0.04]	0.848626
TAG48_3_FA12_0	Mol%	Cortical thickness	0.08 [0.05; 0.12]	5.1e-06	0.04 [0.01; 0.07]	0.0371831	0.04 [0.01; 0.07]	0.0560868	0.04 [0.01; 0.07]	0.0284845
TAG50_4_FA16_0	Mol%	Cortical thickness	-0.11 [-0.15; -0.08]	0	-0.04 [-0.07; -0.01]	0.0223873	-0.04 [-0.07; -0.01]	0.0179752	-0.04 [-0.07; -0.01]	0.0544145
TAG50_5_FA18_2	Mol%	Cortical thickness	0.07 [0.04; 0.11]	6.8e-05	0.04 [0.01; 0.07]	0.0370369	0.04 [0.01; 0.07]	0.0402986	0.04 [0.01; 0.07]	0.0739408
TAG51_1_FA15_0	Mol%	Cortical thickness	0.02 [-0.01; 0.06]	0.2554866	0.04 [0.01; 0.07]	0.0153081	0.04 [0.01; 0.07]	0.0187258	0.04 [0.01; 0.07]	0.043153
TAG51_2_FA16_0	Mol%	Cortical thickness	-0.1 [-0.13; -0.06]	1e-07	-0.02 [-0.05; 0.01]	0.378975	-0.02 [-0.05; 0.01]	0.384032	-0.02 [-0.05; 0.01]	0.327126
TAG51_2_FA16_1	Mol%	Cortical thickness	-0.11 [-0.14; -0.07]	0	-0.02 [-0.05; 0.01]	0.258192	-0.02 [-0.05; 0.01]	0.261341	-0.02 [-0.05; 0.01]	0.35277
TAG51_3_FA16_1	Mol%	Cortical thickness	-0.09 [-0.12; -0.05]	4.2e-06	-0.01 [-0.04; 0.02]	0.521062	-0.01 [-0.04; 0.02]	0.527595	-0.01 [-0.04; 0.02]	0.632562
TAG51_3_FA17_0	Mol%	Cortical thickness	-0.04 [-0.08; -0.01]	0.0213193	0.01 [-0.02; 0.04]	0.593152	0.01 [-0.02; 0.04]	0.637439	0.01 [-0.03; 0.04]	0.801998
TAG51_3_FA18_1	Mol%	Cortical thickness	0.12 [0.08; 0.15]	0	0.07 [0.04; 0.1]	4.44e-05	0.07 [0.04; 0.1]	5.4e-05	0.06 [0.03; 0.09]	0.0030499
TAG52_1_FA16_1	Mol%	Cortical thickness	-0.17 [-0.2; -0.13]	0	-0.06 [-0.09; -0.03]	0.0012167	-0.06 [-0.09; -0.03]	0.001628	-0.05 [-0.08; -0.02]	0.0115368
TAG52_2_FA18_0	Mol%	Cortical thickness	-0.14 [-0.18; -0.11]	0	-0.05 [-0.09; -0.02]	0.0031615	-0.06 [-0.09; -0.03]	0.0026854	-0.05 [-0.09; -0.02]	0.0084641
TAG52_3_FA16_0	Mol%	Cortical thickness	0.09 [0.06; 0.13]	3e-07	0.04 [0.01; 0.07]	0.040605	0.04 [0.01; 0.07]	0.0409786	0.02 [-0.01; 0.05]	0.316102
TAG52_4_FA18_0	Mol%	Cortical thickness	-0.11 [-0.15; -0.08]	0	-0.02 [-0.05; 0.01]	0.375345	-0.02 [-0.05; 0.01]	0.384032	-0.01 [-0.04; 0.02]	0.592704
TAG52_4_FA20_0	Mol%	Cortical thickness	0.08 [0.05; 0.12]	1.01e-05	0.03 [0; 0.06]	0.189047	0.02 [-0.01; 0.05]	0.295025	0.01 [-0.02; 0.04]	0.579211
TAG52_4_FA22_4	Mol%	Cortical thickness	-0.07 [-0.1; -0.03]	0.0002173	-0.04 [-0.07; -0.01]	0.0334921	-0.04 [-0.07; -0.01]	0.0274971	-0.04 [-0.07; -0.01]	0.0721988
TAG52_5_FA22_5	Mol%	Cortical thickness	-0.09 [-0.12; -0.05]	3.6e-06	-0.03 [-0.06; 0]	0.122228	-0.03 [-0.06; 0]	0.108733	-0.03 [-0.06; 0]	0.201105
TAG52_6_FA16_1	Mol%	Cortical thickness	-0.01 [-0.05; 0.02]	0.5155715	0 [-0.03; 0.03]	0.965501	0 [-0.03; 0.03]	0.9986	0 [-0.03; 0.03]	0.98778
TAG52_6_FA18_2	Mol%	Cortical thickness	0.05 [0.01; 0.08]	0.0165732	0.03 [0; 0.06]	0.176596	0.02 [-0.01; 0.05]	0.20978	0.02 [-0.01; 0.05]	0.303836
TAG52_8_FA16_1	Mol%	Cortical thickness	-0.13 [-0.16; -0.09]	0	-0.04 [-0.07; -0.01]	0.0488764	-0.04 [-0.07; -0.01]	0.0584525	-0.03 [-0.07; 0]	0.101943
TAG53_3_FA18_1	Mol%	Cortical thickness	0.08 [0.05; 0.12]	6.3e-06	0.07 [0.04; 0.1]	0.0002075	0.07 [0.04; 0.1]	0.0001798	0.06 [0.03; 0.09]	0.0031189
TAG53_3_FA18_2	Mol%	Cortical thickness	0.1 [0.06; 0.13]	1e-07	0.07 [0.04; 0.1]	6.93e-05	0.07 [0.04; 0.1]	6.96e-05	0.06 [0.03; 0.09]	0.001991
TAG53_4_FA16_0	Mol%	Cortical thickness	-0.1 [-0.14; -0.07]	0	-0.04 [-0.07; -0.01]	0.0261497	-0.04 [-0.07; -0.01]	0.0400771	-0.04 [-0.07; -0.01]	0.0339945
TAG53_4_FA18_1	Mol%	Cortical thickness	0.08 [0.05; 0.12]	1.14e-05	0.04 [0; 0.07]	0.0706877	0.04 [0.01; 0.07]	0.0597793	0.02 [-0.01; 0.05]	0.402951
TAG54_2_FA20_1	Mol%	Cortical thickness	-0.08 [-0.12; -0.05]	1.2e-05	-0.05 [-0.08; -0.02]	0.0068968	-0.05 [-0.08; -0.02]	0.0111108	-0.05 [-0.08; -0.02]	0.011967
TAG54_2_FA20_2	Mol%	Cortical thickness	-0.11 [-0.14; -0.08]	0	-0.06 [-0.09; -0.03]	0.0011953	-0.06 [-0.09; -0.03]	0.0015265	-0.06 [-0.1; -0.03]	0.0013052
TAG54_3_FA20_3	Mol%	Cortical thickness	-0.12 [-0.15; -0.08]	0	-0.05 [-0.08; -0.02]	0.0090598	-0.05 [-0.08; -0.02]	0.0102448	-0.05 [-0.08; -0.01]	0.0284845
TAG54_5_FA20_2	Mol%	Cortical thickness	0.04 [0.01; 0.07]	0.0383214	0.01 [-0.02; 0.04]	0.771503	0.01 [-0.02; 0.04]	0.701426	0 [-0.03; 0.03]	0.912845
TAG54_6_FA22_5	Mol%	Cortical thickness	-0.13 [-0.16; -0.09]	0	-0.05 [-0.08; -0.02]	0.0049729	-0.05 [-0.08; -0.02]	0.0056874	-0.05 [-0.08; -0.02]	0.0166284
TAG54_7_FA18_3	Mol%	Cortical thickness	0.07 [0.04; 0.11]	7.94e-05	0.04 [0.01; 0.07]	0.0429169	0.04 [0.01; 0.07]	0.0518171	0.03 [0; 0.06]	0.112608
TAG54_7_FA20_5	Mol%	Cortical thickness	-0.12 [-0.15; -0.08]	0	-0.02 [-0.05; 0.01]	0.360445	-0.01 [-0.04; 0.02]	0.64997	-0.02 [-0.05; 0.02]	0.476963
TAG54_8_FA18_2	Mol%	Cortical thickness	0.02 [-0.02; 0.05]	0.3713739	0.02 [-0.01; 0.05]	0.258192	0.02 [-0.01; 0.05]	0.312962	0.02 [-0.01; 0.05]	0.35277
TAG56_1_FA16_0	Mol%	Cortical thickness	-0.05 [-0.09; -0.02]	0.0066391	-0.03 [-0.06; 0]	0.1631	-0.02 [-0.05; 0.01]	0.236065	-0.02 [-0.05; 0.01]	0.408606
TAG56_2_FA16_0	Mol%	Cortical thickness	-0.11 [-0.14; -0.07]	0	-0.05 [-0.08; -0.02]	0.0104688	-0.05 [-0.08; -0.02]	0.0077104	-0.04 [-0.07; -0.01]	0.0382995
TAG56_2_FA20_1	Mol%	Cortical thickness	-0.01 [-0.05; 0.02]	0.504005	-0.01 [-0.04; 0.02]	0.757288	0 [-0.03; 0.03]	0.933301	0 [-0.03; 0.03]	0.997603
TAG56_3_FA18_2	Mol%	Cortical thickness	0.1 [0.07; 0.14]	0	0.04 [0.01; 0.07]	0.0575398	0.04 [0.01; 0.07]	0.0386354	0.04 [0; 0.07]	0.0935954
TAG56_3_FA20_0	Mol%	Cortical thickness	0.15 [0.11; 0.18]	0	0.06 [0.03; 0.09]	0.0012726	0.06 [0.03; 0.1]	0.0006254	0.06 [0.02; 0.09]	0.0070914
TAG56_4_FA18_0	Mol%	Cortical thickness	-0.04 [-0.08; -0.01]	0.0341547	-0.01 [-0.04; 0.02]	0.683127	-0.01 [-0.04; 0.02]	0.691028	0 [-0.03; 0.03]	0.931573
TAG56_5_FA20_2	Mol%	Cortical thickness	0.11 [0.08; 0.15]	0	0.03 [0; 0.06]	0.122025	0.03 [0; 0.06]	0.136501	0.03 [-0.01; 0.06]	0.240061
TAG56_6_FA20_3	Mol%	Cortical thickness	0.08 [0.05; 0.11]	1.64e-05	0.02 [-0.01; 0.06]	0.250131	0.02 [-0.01; 0.06]	0.272978	0.02 [-0.01; 0.06]	0.34456
TAG56_7_FA18_2	Mol%	Cortical thickness	0.04 [0; 0.07]	0.0418056	0.02 [-0.01; 0.05]	0.386039	0.02 [-0.01; 0.05]	0.406273	0.01 [-0.02; 0.05]	0.562337
TAG56_7_FA20_3	Mol%	Cortical thickness	0.05 [0.02; 0.08]	0.00827	0.01 [-0.02; 0.04]	0.644432	0.01 [-0.03; 0.04]	0.783374	0.01 [-0.03; 0.04]	0.767374
TAG56_8_FA18_2	Mol%	Cortical thickness	-0.03 [-0.07; 0]	0.1039809	-0.01 [-0.04; 0.02]	0.693372	0 [-0.03; 0.03]	0.9986	-0.01 [-0.04; 0.02]	0.6027
TAG56_8_FA22_6	Mol%	Cortical thickness	-0.1 [-0.14; -0.07]	0	-0.03 [-0.06; 0]	0.0834957	-0.03 [-0.06; 0]	0.139985	-0.03 [-0.07; 0]	0.0998326
TAG57_9_FA22_6	Mol%	Cortical thickness	-0.02 [-0.06; 0.01]	0.2674073	-0.07 [-0.11; -0.04]	5.55e-05	-0.07 [-0.1; -0.04]	6.15e-05	-0.08 [-0.12; -0.05]	2e-05
TAG58_10_FA20_4	Mol%	Cortical thickness	-0.08 [-0.12; -0.05]	4.6e-06	-0.04 [-0.07; -0.01]	0.034968	-0.04 [-0.07; -0.01]	0.0653384	-0.04 [-0.08; -0.01]	0.0447281
TAG58_6_FA22_4	Mol%	Cortical thickness	0.03 [0; 0.06]	0.1329808	-0.02 [-0.05; 0.01]	0.405613	-0.01 [-0.04; 0.02]	0.521125	-0.02 [-0.05; 0.01]	0.446976
TAG58_7_FA18_0	Mol%	Cortical thickness	-0.1 [-0.14; -0.07]	0	-0.03 [-0.06; 0]	0.189539	-0.02 [-0.05; 0.01]	0.237273	-0.02 [-0.06; 0.01]	0.300642
TAG58_7_FA22_5	Mol%	Cortical thickness	0 [-0.04; 0.03]	0.8918351	-0.02 [-0.05; 0.01]	0.404969	-0.02 [-0.05; 0.02]	0.498686	-0.02 [-0.05; 0.01]	0.382641
TAG58_7_FA22_6	Mol%	Cortical thickness	-0.12 [-0.15; -0.09]	0	-0.04 [-0.07; -0.01]	0.0575398	-0.03 [-0.06; 0]	0.0779434	-0.03 [-0.06; 0]	0.127828
TAG58_8_FA22_6	Mol%	Cortical thickness	-0.08 [-0.11; -0.04]	2.16e-05	-0.03 [-0.06; 0]	0.181071	-0.02 [-0.05; 0.01]	0.216697	-0.02 [-0.06; 0.01]	0.289691
TAG58_9_FA22_5	Mol%	Cortical thickness	0.02 [-0.01; 0.06]	0.2173075	0 [-0.04; 0.03]	0.860828	0 [-0.03; 0.03]	0.96564	-0.01 [-0.04; 0.02]	0.682281
TAG60_11_FA22_6	Mol%	Cortical thickness	-0.12 [-0.15; -0.08]	0	-0.04 [-0.07; -0.01]	0.0293104	-0.04 [-0.07; 0]	0.0679413	-0.04 [-0.07; -0.01]	0.0462854
TAG38_0_FA12_0	Mol%	Cortical thickness	0.06 [0.03; 0.1]	0.0015868	0.03 [0; 0.06]	0.101518	0.03 [0; 0.06]	0.140596	0.05 [0.01; 0.08]	0.022661
TAG42_0_FA12_0	Mol%	Cortical thickness	-0.02 [-0.06; 0.01]	0.2867976	0 [-0.03; 0.03]	0.981073	0 [-0.03; 0.03]	0.873119	0.01 [-0.02; 0.04]	0.788376
TAG44_0_FA18_0	Mol%	Cortical thickness	0.05 [0.02; 0.09]	0.0058313	0.02 [-0.01; 0.05]	0.260823	0.03 [0; 0.06]	0.191847	0.02 [-0.02; 0.05]	0.497623
TAG44_2_FA12_0	Mol%	Cortical thickness	0.01 [-0.03; 0.04]	0.7181518	0.01 [-0.02; 0.04]	0.497095	0.01 [-0.02; 0.04]	0.574057	0.02 [-0.01; 0.05]	0.279481
TAG45_1_FA15_0	Mol%	Cortical thickness	-0.02 [-0.06; 0.01]	0.2933864	0.01 [-0.02; 0.04]	0.783886	0 [-0.03; 0.03]	0.992762	0.01 [-0.02; 0.04]	0.64225
TAG45_1_FA18_1	Mol%	Cortical thickness	0 [-0.03; 0.04]	0.9122363	0.01 [-0.02; 0.04]	0.528527	0.01 [-0.02; 0.04]	0.767724	0.02 [-0.01; 0.05]	0.445337
TAG46_0_FA12_0	Mol%	Cortical thickness	-0.03 [-0.06; 0.01]	0.1890206	0 [-0.03; 0.03]	0.93493	0.01 [-0.02; 0.04]	0.820812	0.01 [-0.02; 0.04]	0.686014
TAG46_0_FA18_0	Mol%	Cortical thickness	-0.01 [-0.05; 0.02]	0.6091284	0.01 [-0.02; 0.04]	0.683127	0.01 [-0.02; 0.04]	0.606424	0.02 [-0.01; 0.05]	0.452531
TAG46_1_FA16_1	Mol%	Cortical thickness	-0.11 [-0.15; -0.08]	0	-0.04 [-0.07; -0.01]	0.0219465	-0.04 [-0.07; -0.01]	0.0275531	-0.04 [-0.07; -0.01]	0.0739408
TAG47_2_FA14_0	Mol%	Cortical thickness	0 [-0.03; 0.04]	0.9129816	0.02 [-0.01; 0.05]	0.389671	0.02 [-0.01; 0.05]	0.312962	0.02 [-0.01; 0.05]	0.439937
TAG48_1_FA12_0	Mol%	Cortical thickness	0.02 [-0.02; 0.05]	0.3517417	0.02 [-0.01; 0.05]	0.258192	0.02 [-0.01; 0.05]	0.346308	0.03 [0; 0.06]	0.113337
TAG48_1_FA16_1	Mol%	Cortical thickness	-0.15 [-0.18; -0.12]	0	-0.07 [-0.1; -0.04]	0.0001345	-0.07 [-0.1; -0.04]	0.0002958	-0.06 [-0.09; -0.03]	0.0015547
TAG48_3_FA18_3	Mol%	Cortical thickness	-0.04 [-0.07; 0]	0.0456386	-0.01 [-0.04; 0.02]	0.646865	-0.01 [-0.04; 0.02]	0.637439	-0.01 [-0.04; 0.02]	0.763952
TAG49_1_FA16_1	Mol%	Cortical thickness	-0.11 [-0.15; -0.08]	0	-0.03 [-0.06; 0]	0.0746817	-0.03 [-0.07; 0]	0.0679478	-0.03 [-0.06; 0]	0.162782
TAG49_2_FA16_1	Mol%	Cortical thickness	-0.07 [-0.1; -0.04]	0.0001649	-0.01 [-0.04; 0.02]	0.590725	-0.01 [-0.04; 0.02]	0.593473	-0.01 [-0.04; 0.02]	0.689345
TAG49_3_FA15_0	Mol%	Cortical thickness	0.01 [-0.02; 0.04]	0.6501196	0.03 [0; 0.06]	0.146207	0.03 [0; 0.06]	0.140894	0.02 [-0.01; 0.05]	0.277933
TAG50_1_FA20_1	Mol%	Cortical thickness	-0.06 [-0.1; -0.03]	0.0005504	-0.03 [-0.06; 0]	0.116254	-0.03 [-0.06; 0]	0.0771909	-0.03 [-0.06; 0]	0.196935
TAG50_2_FA14_0	Mol%	Cortical thickness	0.04 [0.01; 0.08]	0.0200904	0.04 [0.01; 0.07]	0.0402922	0.04 [0.01; 0.07]	0.0419276	0.04 [0.01; 0.07]	0.0516452
TAG50_2_FA18_1	Mol%	Cortical thickness	-0.08 [-0.12; -0.05]	6.5e-06	-0.03 [-0.06; 0]	0.0767591	-0.03 [-0.06; 0]	0.0751966	-0.03 [-0.06; 0]	0.195956
TAG48_3_FA14_0	Mol%	Cortical thickness	-0.03 [-0.07; 0]	0.1014928	0 [-0.03; 0.03]	0.937361	0 [-0.03; 0.03]	0.9986	0 [-0.03; 0.03]	0.997603
TAG50_4_FA18_3	Mol%	Cortical thickness	-0.04 [-0.08; -0.01]	0.0266969	-0.01 [-0.04; 0.02]	0.659286	-0.01 [-0.04; 0.02]	0.597033	-0.01 [-0.04; 0.02]	0.701784
TAG50_5_FA18_1	Mol%	Cortical thickness	0.03 [0; 0.06]	0.126577	0.03 [0; 0.06]	0.115729	0.03 [0; 0.06]	0.124866	0.04 [0; 0.07]	0.0897233
TAG51_0_FA18_0	Mol%	Cortical thickness	-0.08 [-0.11; -0.05]	1.85e-05	-0.01 [-0.04; 0.02]	0.683127	-0.01 [-0.04; 0.02]	0.600098	-0.01 [-0.04; 0.02]	0.775632
TAG51_2_FA18_1	Mol%	Cortical thickness	0.03 [-0.01; 0.06]	0.1351701	0.05 [0.02; 0.08]	0.0114015	0.05 [0.02; 0.08]	0.0116187	0.04 [0.01; 0.07]	0.0581365
TAG51_4_FA15_0	Mol%	Cortical thickness	0.12 [0.09; 0.15]	0	0.07 [0.04; 0.1]	0.0001578	0.06 [0.04; 0.09]	0.0002882	0.06 [0.02; 0.09]	0.0043082
TAG51_4_FA18_2	Mol%	Cortical thickness	0.12 [0.08; 0.15]	0	0.06 [0.03; 0.09]	0.0008494	0.06 [0.03; 0.09]	0.0010926	0.05 [0.02; 0.08]	0.0137311
TAG52_1_FA18_1	Mol%	Cortical thickness	-0.09 [-0.13; -0.06]	3e-07	-0.03 [-0.06; 0]	0.164469	-0.03 [-0.06; 0]	0.163485	-0.02 [-0.05; 0.01]	0.297842
TAG52_1_FA20_1	Mol%	Cortical thickness	-0.12 [-0.16; -0.09]	0	-0.06 [-0.09; -0.03]	0.0004077	-0.07 [-0.1; -0.04]	0.000291	-0.06 [-0.09; -0.03]	0.0029847
TAG52_2_FA16_1	Mol%	Cortical thickness	-0.14 [-0.18; -0.11]	0	-0.05 [-0.08; -0.02]	0.0103994	-0.04 [-0.07; -0.01]	0.0188606	-0.04 [-0.07; 0]	0.0851772
TAG52_3_FA20_0	Mol%	Cortical thickness	0.09 [0.06; 0.13]	3e-07	0.03 [0.01; 0.06]	0.0634923	0.04 [0.01; 0.07]	0.0563037	0.02 [-0.01; 0.05]	0.343998
TAG52_3_FA20_1	Mol%	Cortical thickness	0.02 [-0.02; 0.05]	0.4061046	-0.01 [-0.04; 0.02]	0.667387	-0.01 [-0.04; 0.02]	0.630302	-0.01 [-0.04; 0.02]	0.609299
TAG52_4_FA20_4	Mol%	Cortical thickness	-0.16 [-0.19; -0.12]	0	-0.08 [-0.11; -0.05]	5.4e-06	-0.08 [-0.11; -0.05]	1.96e-05	-0.08 [-0.11; -0.04]	9.03e-05
TAG52_7_FA16_0	Mol%	Cortical thickness	-0.11 [-0.14; -0.07]	0	-0.03 [-0.06; 0]	0.115569	-0.03 [-0.06; 0]	0.0881483	-0.03 [-0.06; 0]	0.177791
TAG53_4_FA18_0	Mol%	Cortical thickness	0.01 [-0.03; 0.05]	0.6313688	-0.03 [-0.06; 0.01]	0.214733	-0.03 [-0.06; 0]	0.147306	-0.03 [-0.07; 0]	0.126537
TAG53_6_FA18_3	Mol%	Cortical thickness	0.03 [0; 0.07]	0.1282585	-0.02 [-0.05; 0.01]	0.343617	-0.02 [-0.05; 0.01]	0.297048	-0.03 [-0.06; 0.01]	0.232754
TAG53_6_FA20_4	Mol%	Cortical thickness	-0.01 [-0.04; 0.03]	0.7219057	-0.01 [-0.04; 0.02]	0.716842	-0.01 [-0.04; 0.03]	0.81964	-0.01 [-0.04; 0.02]	0.678082
TAG54_1_FA18_1	Mol%	Cortical thickness	-0.03 [-0.06; 0.01]	0.1765754	0.01 [-0.02; 0.04]	0.644158	0.01 [-0.02; 0.04]	0.736051	0.02 [-0.01; 0.05]	0.386988
TAG54_3_FA16_0	Mol%	Cortical thickness	-0.03 [-0.07; 0]	0.0754016	-0.04 [-0.07; -0.01]	0.0480526	-0.04 [-0.07; -0.01]	0.0588502	-0.05 [-0.08; -0.02]	0.019481
TAG54_4_FA16_1	Mol%	Cortical thickness	-0.02 [-0.05; 0.02]	0.4283637	-0.03 [-0.06; 0]	0.121744	-0.03 [-0.06; 0]	0.140894	-0.03 [-0.06; 0]	0.195508
TAG54_4_FA22_4	Mol%	Cortical thickness	-0.15 [-0.18; -0.12]	0	-0.08 [-0.11; -0.05]	5.4e-06	-0.08 [-0.11; -0.05]	9.2e-06	-0.08 [-0.11; -0.05]	3.35e-05
TAG54_6_FA16_0	Mol%	Cortical thickness	-0.16 [-0.19; -0.12]	0	-0.05 [-0.08; -0.02]	0.0050393	-0.05 [-0.08; -0.02]	0.004347	-0.05 [-0.08; -0.02]	0.0113712
TAG54_7_FA18_1	Mol%	Cortical thickness	-0.01 [-0.04; 0.03]	0.7949839	0.02 [-0.01; 0.05]	0.306674	0.02 [-0.01; 0.05]	0.437649	0.02 [-0.01; 0.05]	0.303642
TAG54_7_FA20_4	Mol%	Cortical thickness	-0.05 [-0.08; -0.01]	0.0141326	-0.03 [-0.06; 0]	0.158664	-0.02 [-0.06; 0.01]	0.214109	-0.03 [-0.06; 0]	0.201719
TAG55_3_FA18_2	Mol%	Cortical thickness	0.07 [0.03; 0.1]	0.0003993	0.03 [0; 0.06]	0.122025	0.03 [0; 0.06]	0.0785035	0.03 [0; 0.06]	0.18773
TAG55_7_FA20_3	Mol%	Cortical thickness	0 [-0.04; 0.04]	0.9923936	-0.05 [-0.08; -0.02]	0.0093671	-0.05 [-0.08; -0.02]	0.0066717	-0.05 [-0.09; -0.02]	0.0122088
TAG56_2_FA18_1	Mol%	Cortical thickness	0.07 [0.04; 0.11]	0.0001379	0.02 [-0.01; 0.05]	0.265719	0.03 [0; 0.06]	0.120528	0.03 [-0.01; 0.06]	0.25248
TAG56_3_FA20_1	Mol%	Cortical thickness	0.05 [0.02; 0.09]	0.0041521	0.01 [-0.02; 0.04]	0.742805	0.01 [-0.02; 0.04]	0.57619	0.01 [-0.02; 0.04]	0.655247
TAG56_3_FA20_2	Mol%	Cortical thickness	0 [-0.04; 0.03]	0.9039053	-0.01 [-0.04; 0.02]	0.534802	-0.01 [-0.04; 0.02]	0.592804	-0.01 [-0.04; 0.02]	0.698238
TAG56_4_FA20_2	Mol%	Cortical thickness	0.07 [0.04; 0.1]	0.0001896	0.02 [-0.02; 0.05]	0.47517	0.01 [-0.02; 0.05]	0.53437	0.02 [-0.02; 0.05]	0.496554
TAG56_5_FA22_5	Mol%	Cortical thickness	-0.13 [-0.17; -0.1]	0	-0.04 [-0.08; -0.01]	0.0166647	-0.05 [-0.08; -0.02]	0.0124039	-0.05 [-0.08; -0.01]	0.0226656
TAG56_6_FA22_6	Mol%	Cortical thickness	-0.16 [-0.19; -0.13]	0	-0.05 [-0.08; -0.02]	0.0070217	-0.05 [-0.08; -0.02]	0.0088046	-0.05 [-0.08; -0.02]	0.014851
TAG56_7_FA16_1	Mol%	Cortical thickness	-0.08 [-0.11; -0.04]	3.82e-05	-0.02 [-0.05; 0.01]	0.258103	-0.02 [-0.05; 0.01]	0.452652	-0.02 [-0.05; 0.01]	0.374884
TAG56_7_FA18_1	Mol%	Cortical thickness	-0.08 [-0.11; -0.05]	1.53e-05	-0.03 [-0.06; 0]	0.185195	-0.02 [-0.05; 0.01]	0.240481	-0.03 [-0.06; 0.01]	0.220668
TAG56_7_FA18_3	Mol%	Cortical thickness	0.04 [0; 0.07]	0.0598137	0.02 [-0.01; 0.05]	0.405613	0.02 [-0.02; 0.05]	0.482115	0.02 [-0.02; 0.05]	0.498345
TAG57_3_FA18_2	Mol%	Cortical thickness	-0.03 [-0.06; 0.01]	0.2064292	-0.01 [-0.04; 0.02]	0.50104	-0.01 [-0.04; 0.02]	0.808461	-0.02 [-0.05; 0.02]	0.489469
TAG58_10_FA22_6	Mol%	Cortical thickness	-0.07 [-0.1; -0.03]	0.0002639	-0.02 [-0.05; 0.01]	0.214733	-0.01 [-0.04; 0.02]	0.520026	-0.03 [-0.06; 0.01]	0.246533
TAG58_5_FA18_1	Mol%	Cortical thickness	-0.01 [-0.04; 0.03]	0.7711153	-0.04 [-0.07; -0.01]	0.0384477	-0.04 [-0.07; 0]	0.067722	-0.03 [-0.07; 0]	0.148125
TAG58_6_FA16_0	Mol%	Cortical thickness	-0.11 [-0.14; -0.08]	0	-0.09 [-0.11; -0.06]	1.7e-06	-0.08 [-0.11; -0.05]	5.6e-06	-0.08 [-0.11; -0.05]	2e-05
TAG58_6_FA22_5	Mol%	Cortical thickness	-0.07 [-0.11; -0.04]	7.48e-05	-0.03 [-0.06; 0]	0.117421	-0.03 [-0.06; 0]	0.121064	-0.03 [-0.06; 0]	0.210237
TAG58_7_FA16_0	Mol%	Cortical thickness	-0.13 [-0.17; -0.1]	0	-0.1 [-0.13; -0.07]	0	-0.09 [-0.12; -0.06]	1e-07	-0.1 [-0.13; -0.06]	5e-07
TAG40_0_FA12_0	Mol%	Cortical thickness	0.02 [-0.02; 0.05]	0.3509874	0.01 [-0.02; 0.04]	0.690506	0.01 [-0.02; 0.04]	0.767724	0.02 [-0.01; 0.05]	0.376424
TAG40_0_FA16_0	Mol%	Cortical thickness	-0.01 [-0.04; 0.03]	0.6507857	0 [-0.03; 0.03]	0.842775	0 [-0.03; 0.03]	0.880803	0 [-0.03; 0.04]	0.88271
TAG42_0_FA16_0	Mol%	Cortical thickness	-0.03 [-0.06; 0.01]	0.2167056	-0.01 [-0.04; 0.02]	0.783886	-0.01 [-0.04; 0.03]	0.81835	0 [-0.03; 0.03]	0.949779
TAG42_1_FA16_1	Mol%	Cortical thickness	-0.06 [-0.09; -0.03]	0.0015299	-0.03 [-0.06; 0]	0.154344	-0.03 [-0.06; 0]	0.124313	-0.02 [-0.05; 0.01]	0.432112
TAG42_2_FA12_0	Mol%	Cortical thickness	0.05 [0.02; 0.09]	0.0068455	0.02 [-0.01; 0.05]	0.270092	0.02 [-0.01; 0.05]	0.342318	0.03 [0; 0.06]	0.112955
TAG44_0_FA12_0	Mol%	Cortical thickness	0 [-0.04; 0.03]	0.86853	0.02 [-0.01; 0.05]	0.448719	0.01 [-0.02; 0.04]	0.580603	0.02 [-0.01; 0.06]	0.34456
TAG44_1_FA14_0	Mol%	Cortical thickness	-0.03 [-0.06; 0]	0.1312536	0 [-0.03; 0.03]	0.969525	0 [-0.03; 0.03]	0.832443	0.01 [-0.03; 0.04]	0.808269
TAG44_1_FA18_1	Mol%	Cortical thickness	0 [-0.03; 0.04]	0.9392895	0.01 [-0.02; 0.04]	0.722669	0.01 [-0.02; 0.04]	0.716868	0.02 [-0.02; 0.05]	0.487092
TAG46_1_FA14_0	Mol%	Cortical thickness	-0.07 [-0.1; -0.03]	0.0003993	-0.02 [-0.05; 0.01]	0.334168	-0.02 [-0.05; 0.01]	0.279714	-0.02 [-0.05; 0.02]	0.484044
TAG47_0_FA16_0	Mol%	Cortical thickness	-0.07 [-0.1; -0.03]	0.0003952	-0.02 [-0.05; 0.01]	0.326362	-0.03 [-0.06; 0]	0.182539	-0.02 [-0.05; 0.01]	0.425177
TAG47_2_FA18_1	Mol%	Cortical thickness	-0.01 [-0.04; 0.03]	0.8123375	0.02 [-0.01; 0.05]	0.418436	0.02 [-0.01; 0.05]	0.415805	0.02 [-0.01; 0.05]	0.342878
TAG48_1_FA18_0	Mol%	Cortical thickness	-0.04 [-0.07; 0]	0.0670607	0 [-0.03; 0.03]	0.944166	0 [-0.03; 0.03]	0.992242	0.01 [-0.02; 0.04]	0.759197
TAG48_2_FA14_1	Mol%	Cortical thickness	-0.08 [-0.12; -0.05]	1.22e-05	-0.03 [-0.06; 0]	0.14629	-0.03 [-0.06; 0]	0.145381	-0.02 [-0.05; 0.01]	0.286128
TAG48_2_FA18_0	Mol%	Cortical thickness	0.01 [-0.03; 0.04]	0.7363307	0.02 [-0.01; 0.05]	0.418436	0.02 [-0.01; 0.05]	0.319256	0.02 [-0.01; 0.06]	0.24017
TAG48_4_FA12_0	Mol%	Cortical thickness	0.08 [0.05; 0.12]	1.22e-05	0.03 [0.01; 0.06]	0.0643441	0.04 [0.01; 0.07]	0.0585266	0.04 [0.01; 0.07]	0.0674477
TAG48_4_FA18_3	Mol%	Cortical thickness	0 [-0.04; 0.03]	0.9468538	0.01 [-0.02; 0.04]	0.667242	0.01 [-0.02; 0.04]	0.646908	0.02 [-0.02; 0.05]	0.485808
TAG49_0_FA15_0	Mol%	Cortical thickness	-0.05 [-0.08; -0.02]	0.0081604	0 [-0.03; 0.03]	0.981073	0 [-0.03; 0.03]	0.894147	0 [-0.03; 0.03]	0.975226
TAG49_3_FA18_2	Mol%	Cortical thickness	0.04 [0; 0.07]	0.0668349	0.03 [0; 0.06]	0.0665846	0.04 [0.01; 0.07]	0.0563037	0.03 [0; 0.06]	0.206757
TAG50_0_FA14_0	Mol%	Cortical thickness	-0.05 [-0.09; -0.02]	0.0054015	0 [-0.03; 0.03]	0.981073	0 [-0.03; 0.03]	0.948063	0 [-0.03; 0.04]	0.887272
TAG50_3_FA14_0	Mol%	Cortical thickness	0.11 [0.07; 0.14]	0	0.05 [0.02; 0.08]	0.0041082	0.05 [0.02; 0.08]	0.004324	0.05 [0.02; 0.08]	0.0140764
TAG50_3_FA18_0	Mol%	Cortical thickness	-0.01 [-0.05; 0.02]	0.5592384	0.01 [-0.02; 0.04]	0.545089	0.01 [-0.02; 0.04]	0.642693	0.02 [-0.01; 0.05]	0.405239
TAG51_0_FA17_0	Mol%	Cortical thickness	-0.09 [-0.13; -0.06]	3e-07	-0.02 [-0.05; 0.01]	0.369917	-0.02 [-0.05; 0.01]	0.355182	-0.02 [-0.05; 0.01]	0.395195
TAG51_1_FA16_0	Mol%	Cortical thickness	-0.1 [-0.14; -0.07]	0	-0.02 [-0.05; 0.01]	0.282657	-0.02 [-0.05; 0.01]	0.290361	-0.02 [-0.05; 0.01]	0.338529
TAG51_3_FA16_0	Mol%	Cortical thickness	0 [-0.04; 0.03]	0.8973645	0.01 [-0.02; 0.04]	0.738186	0.01 [-0.02; 0.04]	0.745633	-0.01 [-0.04; 0.03]	0.784371
TAG51_3_FA18_3	Mol%	Cortical thickness	-0.03 [-0.06; 0.01]	0.150224	0.01 [-0.02; 0.04]	0.606056	0.01 [-0.02; 0.04]	0.585232	0.01 [-0.02; 0.04]	0.715743
TAG51_4_FA20_4	Mol%	Cortical thickness	-0.05 [-0.08; -0.01]	0.0106476	0 [-0.03; 0.03]	0.876704	-0.01 [-0.04; 0.02]	0.804665	0 [-0.03; 0.03]	0.912845
TAG52_0_FA16_0	Mol%	Cortical thickness	-0.12 [-0.15; -0.08]	0	-0.03 [-0.06; 0]	0.0731546	-0.04 [-0.07; 0]	0.0659487	-0.03 [-0.06; 0]	0.166362
TAG52_1_FA18_0	Mol%	Cortical thickness	-0.13 [-0.16; -0.09]	0	-0.04 [-0.07; -0.01]	0.0226552	-0.04 [-0.07; -0.01]	0.0207539	-0.04 [-0.07; 0]	0.0845421
TAG52_2_FA14_0	Mol%	Cortical thickness	0 [-0.04; 0.03]	0.8588918	0 [-0.03; 0.03]	0.980047	0 [-0.03; 0.03]	0.883456	0 [-0.03; 0.03]	0.97795
TAG52_2_FA16_0	Mol%	Cortical thickness	-0.01 [-0.04; 0.02]	0.6452484	0 [-0.02; 0.03]	0.83132	0 [-0.02; 0.03]	0.832103	0 [-0.03; 0.03]	0.964688
TAG52_2_FA20_1	Mol%	Cortical thickness	-0.11 [-0.14; -0.08]	0	-0.06 [-0.09; -0.03]	0.0012148	-0.06 [-0.09; -0.03]	0.0007191	-0.06 [-0.09; -0.02]	0.0045047
TAG52_3_FA22_1	Mol%	Cortical thickness	0.09 [0.06; 0.13]	3e-07	0.03 [0; 0.06]	0.178383	0.03 [0; 0.06]	0.178307	0.02 [-0.02; 0.05]	0.485808
TAG52_5_FA18_3	Mol%	Cortical thickness	0.04 [0.01; 0.07]	0.0359834	0.02 [-0.01; 0.05]	0.315516	0.02 [-0.01; 0.05]	0.396122	0.01 [-0.02; 0.05]	0.525063
TAG52_5_FA20_4	Mol%	Cortical thickness	-0.14 [-0.17; -0.1]	0	-0.07 [-0.1; -0.04]	0.0002321	-0.06 [-0.09; -0.03]	0.0006829	-0.06 [-0.09; -0.03]	0.0019095
TAG52_5_FA20_5	Mol%	Cortical thickness	-0.17 [-0.2; -0.13]	0	-0.04 [-0.07; -0.01]	0.0196111	-0.05 [-0.08; -0.02]	0.0142444	-0.03 [-0.07; 0]	0.112608
TAG52_6_FA20_5	Mol%	Cortical thickness	-0.15 [-0.18; -0.11]	0	-0.03 [-0.06; 0]	0.126055	-0.03 [-0.06; 0]	0.151985	-0.02 [-0.05; 0.01]	0.35277
TAG52_8_FA18_2	Mol%	Cortical thickness	-0.02 [-0.05; 0.02]	0.3923144	0.02 [-0.01; 0.05]	0.405613	0.02 [-0.01; 0.05]	0.297048	0.01 [-0.02; 0.04]	0.67226
TAG53_1_FA17_0	Mol%	Cortical thickness	-0.04 [-0.07; 0]	0.0641798	0.03 [0; 0.06]	0.0987575	0.03 [0; 0.06]	0.10105	0.03 [0; 0.06]	0.126537
TAG53_2_FA18_0	Mol%	Cortical thickness	-0.06 [-0.09; -0.02]	0.002553	0.01 [-0.01; 0.04]	0.475745	0.02 [-0.01; 0.05]	0.432196	0.01 [-0.02; 0.04]	0.549213
TAG53_2_FA18_2	Mol%	Cortical thickness	0.03 [0; 0.06]	0.1234217	0.05 [0.02; 0.08]	0.0101904	0.05 [0.02; 0.08]	0.0081871	0.04 [0.01; 0.07]	0.0390875
TAG53_3_FA18_0	Mol%	Cortical thickness	0.03 [-0.01; 0.06]	0.1949499	-0.02 [-0.05; 0.01]	0.427305	-0.02 [-0.06; 0.01]	0.284596	-0.01 [-0.05; 0.02]	0.585358
TAG53_4_FA18_3	Mol%	Cortical thickness	0.04 [0; 0.07]	0.0668349	0.05 [0.02; 0.08]	0.0054757	0.05 [0.02; 0.08]	0.0062498	0.05 [0.01; 0.08]	0.0242901
TAG53_5_FA18_3	Mol%	Cortical thickness	0.06 [0.02; 0.09]	0.0016482	0.05 [0.02; 0.08]	0.0041973	0.05 [0.02; 0.08]	0.0071989	0.04 [0.01; 0.08]	0.0312032
TAG53_5_FA20_4	Mol%	Cortical thickness	-0.07 [-0.1; -0.04]	0.0001763	-0.02 [-0.05; 0.01]	0.360445	-0.02 [-0.05; 0.01]	0.379866	-0.02 [-0.05; 0.01]	0.366638
TAG54_0_FA16_0	Mol%	Cortical thickness	-0.05 [-0.09; -0.02]	0.0053385	-0.01 [-0.04; 0.02]	0.667242	-0.01 [-0.04; 0.02]	0.690366	-0.01 [-0.04; 0.02]	0.767374
TAG54_2_FA16_0	Mol%	Cortical thickness	-0.09 [-0.12; -0.05]	2e-06	-0.05 [-0.08; -0.02]	0.0032483	-0.05 [-0.08; -0.02]	0.0041204	-0.05 [-0.09; -0.02]	0.00564
TAG54_4_FA16_0	Mol%	Cortical thickness	-0.06 [-0.1; -0.03]	0.0006848	-0.04 [-0.07; -0.01]	0.0183618	-0.04 [-0.07; -0.01]	0.0187459	-0.05 [-0.08; -0.02]	0.0114908
TAG54_5_FA16_1	Mol%	Cortical thickness	-0.07 [-0.1; -0.04]	0.0001939	-0.04 [-0.07; -0.01]	0.0362073	-0.04 [-0.07; -0.01]	0.0308092	-0.04 [-0.07; 0]	0.093378
TAG54_5_FA18_1	Mol%	Cortical thickness	0.1 [0.07; 0.14]	0	0.04 [0.01; 0.07]	0.0201632	0.04 [0.01; 0.07]	0.033975	0.04 [0.01; 0.07]	0.051136
TAG54_5_FA20_3	Mol%	Cortical thickness	-0.01 [-0.04; 0.02]	0.6226253	-0.02 [-0.05; 0.01]	0.411347	-0.02 [-0.05; 0.01]	0.340591	-0.02 [-0.05; 0.01]	0.405239
TAG54_6_FA16_1	Mol%	Cortical thickness	-0.13 [-0.16; -0.09]	0	-0.06 [-0.09; -0.03]	0.0011326	-0.06 [-0.09; -0.03]	0.0014477	-0.06 [-0.09; -0.03]	0.0031189
TAG54_6_FA18_3	Mol%	Cortical thickness	0.09 [0.06; 0.13]	3e-07	0.05 [0.02; 0.08]	0.0120251	0.04 [0.01; 0.07]	0.0159376	0.04 [0.01; 0.07]	0.0385614
TAG54_8_FA18_3	Mol%	Cortical thickness	0.05 [0.01; 0.08]	0.0113663	0.03 [0; 0.06]	0.104875	0.03 [0; 0.06]	0.154655	0.03 [0; 0.06]	0.210237
TAG54_8_FA20_4	Mol%	Cortical thickness	-0.06 [-0.09; -0.03]	0.0013259	-0.04 [-0.07; -0.01]	0.0575398	-0.03 [-0.06; 0]	0.107199	-0.04 [-0.07; -0.01]	0.0692201
TAG55_2_FA18_2	Mol%	Cortical thickness	-0.02 [-0.06; 0.01]	0.2219503	0 [-0.03; 0.03]	0.888473	0.01 [-0.03; 0.04]	0.820264	0 [-0.04; 0.03]	0.915007
TAG55_8_FA20_4	Mol%	Cortical thickness	0 [-0.03; 0.04]	0.8242908	-0.05 [-0.08; -0.02]	0.0107609	-0.05 [-0.08; -0.02]	0.0127385	-0.06 [-0.1; -0.03]	0.0015547
TAG56_4_FA18_1	Mol%	Cortical thickness	0.08 [0.04; 0.11]	3.59e-05	0.01 [-0.02; 0.05]	0.499534	0.02 [-0.01; 0.05]	0.458386	0.02 [-0.02; 0.05]	0.464895
TAG56_4_FA18_2	Mol%	Cortical thickness	0.1 [0.07; 0.14]	0	0.02 [-0.01; 0.06]	0.221068	0.03 [0; 0.06]	0.203615	0.02 [-0.01; 0.06]	0.303709
TAG56_4_FA20_3	Mol%	Cortical thickness	-0.03 [-0.06; 0]	0.1211073	-0.01 [-0.04; 0.02]	0.58271	-0.01 [-0.04; 0.02]	0.6719	-0.01 [-0.04; 0.02]	0.744094
TAG56_6_FA18_3	Mol%	Cortical thickness	0.07 [0.03; 0.1]	0.0003734	0.02 [-0.01; 0.05]	0.228733	0.02 [-0.01; 0.05]	0.407684	0.02 [-0.01; 0.06]	0.316782
TAG56_7_FA16_0	Mol%	Cortical thickness	-0.1 [-0.14; -0.07]	0	-0.03 [-0.05; 0]	0.202499	-0.02 [-0.05; 0.01]	0.252692	-0.03 [-0.06; 0]	0.192387
TAG56_7_FA18_0	Mol%	Cortical thickness	-0.07 [-0.11; -0.04]	0.0001121	-0.01 [-0.04; 0.02]	0.722669	-0.01 [-0.04; 0.02]	0.760463	0 [-0.04; 0.03]	0.893825
TAG56_7_FA20_4	Mol%	Cortical thickness	0.05 [0.01; 0.08]	0.0100252	0.01 [-0.03; 0.04]	0.795315	0.01 [-0.03; 0.04]	0.823138	0 [-0.03; 0.04]	0.914018
TAG56_8_FA20_5	Mol%	Cortical thickness	-0.03 [-0.06; 0.01]	0.1612911	0.01 [-0.02; 0.04]	0.658318	0.02 [-0.01; 0.05]	0.411417	0.01 [-0.02; 0.05]	0.626075
TAG58_10_FA22_5	Mol%	Cortical thickness	-0.04 [-0.08; -0.01]	0.0306044	-0.06 [-0.09; -0.03]	0.0024696	-0.05 [-0.08; -0.02]	0.0043351	-0.06 [-0.09; -0.03]	0.0024541
TAG58_2_FA18_1	Mol%	Cortical thickness	0.04 [0; 0.07]	0.0531451	0.01 [-0.02; 0.04]	0.682196	0.02 [-0.01; 0.05]	0.346308	0.02 [-0.01; 0.05]	0.464895
TAG58_6_FA18_1	Mol%	Cortical thickness	-0.02 [-0.05; 0.02]	0.3757481	-0.03 [-0.06; 0]	0.156988	-0.03 [-0.06; 0]	0.199257	-0.02 [-0.06; 0.01]	0.298236
TAG58_8_FA18_2	Mol%	Cortical thickness	0.01 [-0.03; 0.04]	0.8007522	0 [-0.03; 0.03]	0.982891	0 [-0.03; 0.04]	0.832957	0 [-0.03; 0.03]	0.934735
TAG58_8_FA22_5	Mol%	Cortical thickness	0.03 [0; 0.07]	0.073839	0 [-0.04; 0.03]	0.863724	0 [-0.03; 0.03]	0.983681	-0.01 [-0.04; 0.03]	0.759197
TAG60_10_FA22_5	Mol%	Cortical thickness	-0.09 [-0.12; -0.05]	1.5e-06	-0.08 [-0.11; -0.05]	5.7e-06	-0.08 [-0.11; -0.05]	1.19e-05	-0.09 [-0.12; -0.06]	4.7e-06
TAG60_10_FA22_6	Mol%	Cortical thickness	-0.14 [-0.17; -0.1]	0	-0.07 [-0.1; -0.04]	0.0003093	-0.06 [-0.09; -0.03]	0.0010724	-0.07 [-0.1; -0.03]	0.000877
TAG44_1_FA16_0	Mol%	Cortical thickness	-0.06 [-0.1; -0.03]	0.0005904	-0.02 [-0.05; 0.01]	0.343617	-0.02 [-0.05; 0.01]	0.337771	-0.01 [-0.05; 0.02]	0.549265
TAG45_0_FA15_0	Mol%	Cortical thickness	-0.04 [-0.07; -0.01]	0.037225	0 [-0.03; 0.03]	0.9333	-0.01 [-0.04; 0.02]	0.728121	0 [-0.03; 0.03]	0.998114
TAG46_1_FA12_0	Mol%	Cortical thickness	-0.03 [-0.06; 0]	0.1282585	0 [-0.03; 0.03]	0.964333	0 [-0.03; 0.03]	0.899708	0.01 [-0.02; 0.04]	0.749726
TAG46_2_FA16_1	Mol%	Cortical thickness	-0.08 [-0.12; -0.05]	9.3e-06	-0.03 [-0.06; 0]	0.130363	-0.03 [-0.06; 0]	0.127101	-0.02 [-0.05; 0.01]	0.361479
TAG46_2_FA18_2	Mol%	Cortical thickness	0.01 [-0.02; 0.05]	0.5317726	0.01 [-0.02; 0.04]	0.575571	0.01 [-0.02; 0.04]	0.64676	0.02 [-0.01; 0.05]	0.460445
TAG46_4_FA18_2	Mol%	Cortical thickness	0.05 [0.01; 0.08]	0.0181214	0.01 [-0.02; 0.04]	0.531119	0.02 [-0.01; 0.05]	0.450905	0.02 [-0.01; 0.05]	0.450682
TAG47_0_FA17_0	Mol%	Cortical thickness	-0.02 [-0.06; 0.01]	0.2439651	-0.01 [-0.04; 0.02]	0.727816	-0.01 [-0.04; 0.01]	0.492125	-0.01 [-0.04; 0.02]	0.786566
TAG47_1_FA14_0	Mol%	Cortical thickness	-0.03 [-0.06; 0]	0.1312039	0 [-0.03; 0.03]	0.876704	0 [-0.03; 0.03]	0.888575	0 [-0.03; 0.04]	0.863999
TAG47_1_FA17_0	Mol%	Cortical thickness	-0.01 [-0.04; 0.03]	0.6746842	0.01 [-0.02; 0.04]	0.685789	0 [-0.02; 0.03]	0.822677	0.01 [-0.02; 0.04]	0.536876
TAG48_4_FA16_1	Mol%	Cortical thickness	-0.05 [-0.08; -0.01]	0.0118038	-0.01 [-0.04; 0.02]	0.775739	0 [-0.03; 0.03]	0.850405	0 [-0.03; 0.03]	0.927424
TAG48_4_FA20_4	Mol%	Cortical thickness	-0.05 [-0.08; -0.01]	0.0125003	-0.01 [-0.04; 0.02]	0.583585	-0.01 [-0.04; 0.02]	0.572564	-0.01 [-0.04; 0.02]	0.780145
TAG48_5_FA18_3	Mol%	Cortical thickness	0.06 [0.02; 0.09]	0.0017176	0.03 [0; 0.06]	0.116483	0.03 [0; 0.06]	0.120928	0.03 [0; 0.06]	0.112248
TAG49_1_FA16_0	Mol%	Cortical thickness	-0.06 [-0.1; -0.03]	0.0010935	-0.01 [-0.04; 0.02]	0.559864	-0.01 [-0.04; 0.02]	0.527595	-0.01 [-0.04; 0.02]	0.58609
TAG49_2_FA15_0	Mol%	Cortical thickness	-0.01 [-0.04; 0.02]	0.6226253	0.02 [-0.01; 0.05]	0.430705	0.02 [-0.01; 0.05]	0.437719	0.01 [-0.02; 0.04]	0.669835
TAG50_0_FA18_0	Mol%	Cortical thickness	-0.12 [-0.15; -0.08]	0	-0.05 [-0.08; -0.02]	0.0106572	-0.04 [-0.07; -0.01]	0.0213406	-0.04 [-0.07; -0.01]	0.0408126
TAG50_1_FA16_0	Mol%	Cortical thickness	-0.12 [-0.15; -0.09]	0	-0.06 [-0.09; -0.03]	0.0013511	-0.06 [-0.09; -0.03]	0.0014421	-0.05 [-0.09; -0.02]	0.0070283
TAG50_1_FA18_1	Mol%	Cortical thickness	-0.11 [-0.14; -0.08]	0	-0.05 [-0.08; -0.02]	0.0038937	-0.05 [-0.08; -0.02]	0.0040226	-0.05 [-0.08; -0.02]	0.019195
TAG50_2_FA16_1	Mol%	Cortical thickness	-0.15 [-0.18; -0.11]	0	-0.07 [-0.1; -0.04]	6.9e-05	-0.07 [-0.1; -0.04]	6.76e-05	-0.06 [-0.09; -0.03]	0.0014716
TAG50_2_FA18_2	Mol%	Cortical thickness	-0.06 [-0.1; -0.03]	0.0008048	-0.04 [-0.08; -0.01]	0.0171048	-0.05 [-0.08; -0.02]	0.0159533	-0.05 [-0.08; -0.01]	0.0215169
TAG48_3_FA14_1	Mol%	Cortical thickness	-0.05 [-0.08; -0.01]	0.0110394	-0.01 [-0.04; 0.02]	0.517283	-0.01 [-0.04; 0.02]	0.53806	-0.01 [-0.04; 0.02]	0.701784
TAG48_3_FA16_0	Mol%	Cortical thickness	-0.04 [-0.08; -0.01]	0.0245887	-0.01 [-0.04; 0.02]	0.649137	-0.01 [-0.04; 0.02]	0.703391	-0.01 [-0.04; 0.02]	0.703565
TAG50_3_FA16_1	Mol%	Cortical thickness	-0.11 [-0.14; -0.07]	0	-0.06 [-0.09; -0.03]	0.0024924	-0.06 [-0.09; -0.03]	0.0024741	-0.05 [-0.08; -0.02]	0.0115629
TAG50_3_FA18_2	Mol%	Cortical thickness	0 [-0.03; 0.04]	0.8321085	-0.01 [-0.04; 0.02]	0.757288	-0.01 [-0.04; 0.02]	0.767724	-0.01 [-0.04; 0.02]	0.780145
TAG50_4_FA14_1	Mol%	Cortical thickness	0.1 [0.06; 0.13]	1e-07	0.05 [0.02; 0.08]	0.0114015	0.05 [0.02; 0.08]	0.0116187	0.05 [0.02; 0.08]	0.009359
TAG50_4_FA18_1	Mol%	Cortical thickness	0.04 [0.01; 0.08]	0.0187541	0.03 [0.01; 0.06]	0.0608392	0.03 [0; 0.06]	0.0883302	0.04 [0.01; 0.07]	0.0516452
TAG50_5_FA14_1	Mol%	Cortical thickness	0.07 [0.04; 0.11]	8e-05	0.03 [0; 0.06]	0.118739	0.03 [-0.01; 0.06]	0.206312	0.03 [0; 0.06]	0.196935
TAG50_5_FA16_1	Mol%	Cortical thickness	-0.09 [-0.12; -0.06]	1.3e-06	-0.03 [-0.06; 0]	0.0976289	-0.03 [-0.06; 0]	0.178307	-0.03 [-0.06; 0]	0.203395
TAG51_1_FA18_1	Mol%	Cortical thickness	-0.06 [-0.09; -0.02]	0.0030826	0.01 [-0.02; 0.04]	0.794526	0.01 [-0.02; 0.04]	0.804665	0 [-0.03; 0.04]	0.876954
TAG52_0_FA18_0	Mol%	Cortical thickness	-0.11 [-0.15; -0.08]	0	-0.04 [-0.07; -0.01]	0.0553034	-0.04 [-0.07; -0.01]	0.0400771	-0.03 [-0.06; 0]	0.127026
TAG52_1_FA20_0	Mol%	Cortical thickness	-0.02 [-0.05; 0.02]	0.3388559	-0.01 [-0.04; 0.02]	0.783886	-0.01 [-0.04; 0.02]	0.760463	-0.01 [-0.04; 0.02]	0.681527
TAG52_2_FA18_1	Mol%	Cortical thickness	0.03 [-0.01; 0.06]	0.1907473	0.02 [-0.01; 0.05]	0.383872	0.02 [-0.01; 0.05]	0.387383	0.01 [-0.02; 0.05]	0.511794
TAG52_2_FA18_2	Mol%	Cortical thickness	0.01 [-0.02; 0.05]	0.5252763	0.01 [-0.02; 0.04]	0.802033	0.01 [-0.02; 0.04]	0.810791	0 [-0.04; 0.03]	0.848626
TAG52_3_FA16_1	Mol%	Cortical thickness	-0.01 [-0.05; 0.02]	0.4893904	0 [-0.03; 0.03]	0.979386	0 [-0.03; 0.03]	0.922045	0.01 [-0.03; 0.04]	0.79268
TAG52_3_FA18_3	Mol%	Cortical thickness	-0.03 [-0.07; 0]	0.100518	0.01 [-0.02; 0.04]	0.725136	0.01 [-0.02; 0.03]	0.815283	0.01 [-0.02; 0.04]	0.79268
TAG52_4_FA18_1	Mol%	Cortical thickness	0.05 [0.02; 0.09]	0.0052669	0.03 [0; 0.06]	0.101195	0.03 [0; 0.06]	0.114873	0.03 [-0.01; 0.06]	0.243029
TAG52_4_FA20_2	Mol%	Cortical thickness	0.05 [0.02; 0.09]	0.0042301	0.01 [-0.02; 0.04]	0.722669	0.01 [-0.02; 0.04]	0.804665	0.01 [-0.02; 0.04]	0.77923
TAG52_4_FA20_3	Mol%	Cortical thickness	-0.09 [-0.12; -0.05]	2e-06	-0.04 [-0.07; -0.01]	0.0247216	-0.04 [-0.07; -0.01]	0.023564	-0.04 [-0.07; 0]	0.0845421
TAG52_5_FA14_0	Mol%	Cortical thickness	-0.04 [-0.08; -0.01]	0.0225713	-0.01 [-0.04; 0.02]	0.793451	-0.01 [-0.04; 0.02]	0.740888	0 [-0.04; 0.03]	0.876954
TAG52_5_FA20_3	Mol%	Cortical thickness	-0.01 [-0.05; 0.02]	0.4795666	-0.01 [-0.04; 0.02]	0.682196	-0.01 [-0.04; 0.02]	0.625217	-0.01 [-0.04; 0.03]	0.841087
TAG53_4_FA20_4	Mol%	Cortical thickness	-0.11 [-0.15; -0.08]	0	-0.04 [-0.07; -0.01]	0.0335091	-0.04 [-0.07; -0.01]	0.0400771	-0.04 [-0.07; -0.01]	0.0516452
TAG53_6_FA18_1	Mol%	Cortical thickness	-0.01 [-0.04; 0.03]	0.8189233	-0.05 [-0.08; -0.02]	0.0050008	-0.05 [-0.09; -0.02]	0.0038482	-0.06 [-0.1; -0.03]	0.0019095
TAG54_2_FA20_0	Mol%	Cortical thickness	0.06 [0.02; 0.09]	0.0023223	0.02 [-0.02; 0.05]	0.465399	0.02 [-0.01; 0.05]	0.348447	0.01 [-0.02; 0.04]	0.763879
TAG54_3_FA18_1	Mol%	Cortical thickness	0.11 [0.08; 0.15]	0	0.05 [0.02; 0.08]	0.0054466	0.05 [0.02; 0.08]	0.0048625	0.05 [0.02; 0.09]	0.0051705
TAG54_4_FA18_0	Mol%	Cortical thickness	0.07 [0.04; 0.1]	0.0001648	0.03 [0; 0.06]	0.084029	0.03 [0; 0.06]	0.115919	0.03 [0; 0.06]	0.169459
TAG54_4_FA20_2	Mol%	Cortical thickness	0.02 [-0.02; 0.05]	0.4644297	-0.02 [-0.05; 0.01]	0.209142	-0.02 [-0.05; 0.01]	0.242231	-0.03 [-0.07; 0]	0.0982162
TAG54_4_FA20_3	Mol%	Cortical thickness	-0.08 [-0.11; -0.04]	5.27e-05	-0.04 [-0.07; -0.01]	0.0461614	-0.04 [-0.07; -0.01]	0.0409193	-0.04 [-0.07; 0]	0.0845421
TAG54_5_FA18_2	Mol%	Cortical thickness	0.13 [0.09; 0.16]	0	0.05 [0.02; 0.08]	0.0141696	0.04 [0.01; 0.07]	0.0181559	0.04 [0.01; 0.07]	0.0534393
TAG54_6_FA20_4	Mol%	Cortical thickness	-0.05 [-0.09; -0.02]	0.0048485	-0.04 [-0.07; -0.01]	0.0575398	-0.03 [-0.06; 0]	0.0891509	-0.04 [-0.07; -0.01]	0.0680941
TAG55_5_FA18_1	Mol%	Cortical thickness	0.06 [0.02; 0.09]	0.0016264	0.03 [0; 0.06]	0.115569	0.03 [0; 0.07]	0.0968066	0.03 [0; 0.07]	0.131557
TAG55_5_FA18_2	Mol%	Cortical thickness	0.11 [0.08; 0.15]	0	0.04 [0.01; 0.07]	0.0323754	0.04 [0.01; 0.07]	0.0310144	0.04 [0.01; 0.07]	0.0724101
TAG55_5_FA20_4	Mol%	Cortical thickness	-0.05 [-0.09; -0.02]	0.0037414	0 [-0.03; 0.03]	0.903154	0 [-0.03; 0.03]	0.936367	0 [-0.03; 0.03]	0.970618
TAG55_6_FA18_1	Mol%	Cortical thickness	0.05 [0.01; 0.08]	0.0113707	0.03 [0; 0.06]	0.197303	0.03 [0; 0.06]	0.170611	0.03 [-0.01; 0.06]	0.258028
TAG55_7_FA18_1	Mol%	Cortical thickness	0.01 [-0.03; 0.04]	0.8183608	0.01 [-0.02; 0.04]	0.591028	0.01 [-0.02; 0.04]	0.686497	0.01 [-0.03; 0.04]	0.801095
TAG55_7_FA20_4	Mol%	Cortical thickness	-0.01 [-0.04; 0.03]	0.8189233	-0.07 [-0.1; -0.04]	0.0003668	-0.07 [-0.1; -0.04]	0.0002895	-0.08 [-0.11; -0.05]	9.21e-05
TAG56_4_FA22_4	Mol%	Cortical thickness	-0.14 [-0.17; -0.1]	0	-0.08 [-0.11; -0.05]	3.2e-06	-0.09 [-0.12; -0.06]	1.5e-06	-0.08 [-0.12; -0.05]	1.08e-05
TAG56_5_FA18_0	Mol%	Cortical thickness	-0.04 [-0.07; -0.01]	0.0386722	-0.01 [-0.04; 0.02]	0.783886	-0.01 [-0.04; 0.02]	0.745633	0 [-0.04; 0.03]	0.858725
TAG56_5_FA18_1	Mol%	Cortical thickness	0.04 [0; 0.07]	0.0645605	0.01 [-0.02; 0.04]	0.690506	0.01 [-0.02; 0.04]	0.701363	0.01 [-0.02; 0.04]	0.651885
TAG56_6_FA18_0	Mol%	Cortical thickness	-0.05 [-0.09; -0.02]	0.0050872	-0.01 [-0.04; 0.02]	0.581356	-0.01 [-0.04; 0.02]	0.513589	-0.01 [-0.04; 0.02]	0.682281
TAG56_6_FA22_4	Mol%	Cortical thickness	-0.05 [-0.08; -0.01]	0.0131524	-0.02 [-0.05; 0.01]	0.339581	-0.02 [-0.05; 0.01]	0.366619	-0.02 [-0.05; 0.01]	0.343794
TAG56_8_FA16_0	Mol%	Cortical thickness	-0.09 [-0.12; -0.05]	1.5e-06	-0.02 [-0.05; 0]	0.205051	-0.02 [-0.05; 0.01]	0.329766	-0.03 [-0.06; 0]	0.18619
TAG56_8_FA18_3	Mol%	Cortical thickness	0.02 [-0.02; 0.05]	0.3974664	0.02 [-0.01; 0.05]	0.400998	0.01 [-0.02; 0.04]	0.531758	0.02 [-0.02; 0.05]	0.509337
TAG56_9_FA20_5	Mol%	Cortical thickness	-0.04 [-0.07; -0.01]	0.0396428	0 [-0.03; 0.03]	0.860828	0.01 [-0.02; 0.04]	0.727498	0 [-0.03; 0.04]	0.857121
TAG58_7_FA18_2	Mol%	Cortical thickness	0.02 [-0.01; 0.06]	0.2916691	-0.01 [-0.04; 0.02]	0.803947	0 [-0.03; 0.03]	0.879524	-0.01 [-0.04; 0.02]	0.678082
TAG58_9_FA20_4	Mol%	Cortical thickness	-0.06 [-0.09; -0.03]	0.0015826	-0.04 [-0.07; -0.01]	0.0515075	-0.03 [-0.06; 0]	0.117594	-0.04 [-0.07; -0.01]	0.0740402
TAG42_0_FA14_0	Mol%	Cortical thickness	-0.02 [-0.06; 0.01]	0.2258382	0 [-0.03; 0.03]	0.874231	-0.01 [-0.04; 0.02]	0.76976	0 [-0.03; 0.03]	0.981696
TAG42_1_FA12_0	Mol%	Cortical thickness	0.01 [-0.03; 0.04]	0.7598665	0.01 [-0.02; 0.04]	0.681855	0 [-0.02; 0.03]	0.823138	0.02 [-0.01; 0.05]	0.396442
TAG44_0_FA16_0	Mol%	Cortical thickness	-0.06 [-0.09; -0.02]	0.0027593	-0.02 [-0.05; 0.01]	0.271372	-0.02 [-0.06; 0.01]	0.211252	-0.02 [-0.05; 0.02]	0.474474
TAG44_1_FA14_1	Mol%	Cortical thickness	-0.04 [-0.08; -0.01]	0.0263957	-0.01 [-0.04; 0.02]	0.5858	-0.01 [-0.04; 0.02]	0.50646	-0.01 [-0.04; 0.02]	0.711542
TAG44_2_FA16_1	Mol%	Cortical thickness	-0.07 [-0.11; -0.04]	0.0001333	-0.02 [-0.05; 0.01]	0.29581	-0.02 [-0.05; 0.01]	0.244662	-0.01 [-0.04; 0.02]	0.667068
TAG46_1_FA18_0	Mol%	Cortical thickness	-0.01 [-0.05; 0.02]	0.6145176	0 [-0.03; 0.03]	0.889695	0 [-0.03; 0.03]	0.830247	0.01 [-0.02; 0.04]	0.656876
TAG46_2_FA12_0	Mol%	Cortical thickness	-0.01 [-0.05; 0.02]	0.5068134	0 [-0.03; 0.03]	0.944166	0 [-0.03; 0.03]	0.941167	0.01 [-0.02; 0.04]	0.689719
TAG46_2_FA14_0	Mol%	Cortical thickness	-0.03 [-0.06; 0.01]	0.1908498	0 [-0.03; 0.03]	0.944166	0 [-0.03; 0.03]	0.915067	0 [-0.03; 0.03]	0.932787
TAG46_2_FA18_1	Mol%	Cortical thickness	-0.01 [-0.04; 0.02]	0.6428056	0 [-0.03; 0.03]	0.981073	0 [-0.03; 0.03]	0.981558	0.01 [-0.02; 0.04]	0.669128
TAG46_3_FA12_0	Mol%	Cortical thickness	0 [-0.03; 0.04]	0.8189233	0.01 [-0.02; 0.04]	0.575649	0.01 [-0.02; 0.04]	0.597033	0.02 [-0.01; 0.05]	0.376424
TAG46_3_FA18_3	Mol%	Cortical thickness	0 [-0.04; 0.03]	0.9654268	0.01 [-0.02; 0.04]	0.588773	0.01 [-0.02; 0.04]	0.630302	0.02 [-0.01; 0.05]	0.437092
TAG48_1_FA14_0	Mol%	Cortical thickness	-0.08 [-0.11; -0.04]	3.37e-05	-0.03 [-0.06; 0]	0.197303	-0.03 [-0.06; 0]	0.199883	-0.02 [-0.05; 0.01]	0.356701
TAG48_2_FA18_2	Mol%	Cortical thickness	-0.02 [-0.05; 0.02]	0.4449421	-0.01 [-0.04; 0.02]	0.783886	-0.01 [-0.04; 0.02]	0.768151	-0.01 [-0.04; 0.03]	0.804049
TAG48_4_FA18_2	Mol%	Cortical thickness	0.08 [0.05; 0.12]	5.5e-06	0.03 [0; 0.06]	0.0976289	0.03 [0; 0.06]	0.0852097	0.03 [0; 0.06]	0.10946
TAG48_5_FA18_2	Mol%	Cortical thickness	0.07 [0.04; 0.11]	0.00012	0.03 [0; 0.06]	0.0850827	0.03 [0; 0.06]	0.0685653	0.04 [0.01; 0.07]	0.0626874
TAG49_0_FA16_0	Mol%	Cortical thickness	-0.09 [-0.12; -0.06]	1.3e-06	-0.03 [-0.06; 0]	0.159732	-0.03 [-0.06; 0]	0.0941664	-0.03 [-0.06; 0.01]	0.231647
TAG49_1_FA17_0	Mol%	Cortical thickness	-0.08 [-0.12; -0.05]	6.3e-06	-0.02 [-0.05; 0.01]	0.413103	-0.02 [-0.05; 0.01]	0.403775	-0.02 [-0.05; 0.02]	0.497197
TAG49_2_FA14_0	Mol%	Cortical thickness	-0.03 [-0.06; 0.01]	0.1487346	0.01 [-0.01; 0.04]	0.475121	0.01 [-0.01; 0.04]	0.485662	0.01 [-0.02; 0.05]	0.522339
TAG49_2_FA18_2	Mol%	Cortical thickness	0.03 [0; 0.07]	0.1028671	0.03 [0; 0.06]	0.143837	0.03 [0; 0.06]	0.142644	0.02 [-0.01; 0.05]	0.348211
TAG50_1_FA14_0	Mol%	Cortical thickness	-0.03 [-0.07; 0]	0.0864568	0.01 [-0.02; 0.04]	0.642923	0.01 [-0.02; 0.04]	0.678587	0.02 [-0.01; 0.05]	0.464895
TAG50_2_FA18_0	Mol%	Cortical thickness	-0.06 [-0.09; -0.03]	0.0015766	-0.01 [-0.04; 0.02]	0.722669	-0.01 [-0.04; 0.02]	0.745633	0 [-0.03; 0.03]	0.990293
TAG50_3_FA16_0	Mol%	Cortical thickness	-0.11 [-0.15; -0.08]	0	-0.06 [-0.09; -0.03]	0.0013833	-0.06 [-0.09; -0.03]	0.0014738	-0.06 [-0.09; -0.03]	0.0043082
TAG50_3_FA18_3	Mol%	Cortical thickness	-0.08 [-0.11; -0.05]	1.5e-05	-0.03 [-0.06; 0]	0.102839	-0.03 [-0.06; 0]	0.0785035	-0.03 [-0.06; 0]	0.188305
TAG50_4_FA16_1	Mol%	Cortical thickness	-0.08 [-0.11; -0.04]	3.13e-05	-0.03 [-0.06; 0]	0.0943558	-0.03 [-0.06; 0]	0.147306	-0.03 [-0.06; 0]	0.176934
TAG50_4_FA18_2	Mol%	Cortical thickness	0.08 [0.05; 0.12]	4.6e-06	0.03 [0; 0.06]	0.0848489	0.03 [0; 0.06]	0.105532	0.03 [0; 0.06]	0.218527
TAG50_4_FA20_4	Mol%	Cortical thickness	-0.1 [-0.13; -0.06]	1e-07	-0.04 [-0.07; -0.01]	0.0199821	-0.05 [-0.08; -0.02]	0.0126927	-0.04 [-0.07; -0.01]	0.0531206
TAG50_6_FA20_4	Mol%	Cortical thickness	-0.01 [-0.05; 0.02]	0.4995144	-0.01 [-0.04; 0.02]	0.644158	-0.01 [-0.04; 0.02]	0.580116	-0.01 [-0.04; 0.03]	0.830831
TAG51_2_FA17_0	Mol%	Cortical thickness	-0.06 [-0.09; -0.03]	0.001357	0 [-0.03; 0.03]	0.937361	0 [-0.03; 0.03]	0.936648	-0.01 [-0.04; 0.02]	0.757331
TAG51_4_FA18_3	Mol%	Cortical thickness	0.04 [0.01; 0.07]	0.0344916	0.05 [0.02; 0.08]	0.0106089	0.05 [0.02; 0.08]	0.0102589	0.04 [0.01; 0.07]	0.037533
TAG51_5_FA18_2	Mol%	Cortical thickness	0.11 [0.07; 0.14]	0	0.06 [0.03; 0.09]	0.0010805	0.06 [0.03; 0.09]	0.0013912	0.05 [0.02; 0.08]	0.014813
TAG52_0_FA20_0	Mol%	Cortical thickness	-0.04 [-0.07; 0]	0.0544387	-0.01 [-0.04; 0.02]	0.534802	-0.01 [-0.04; 0.02]	0.497144	-0.01 [-0.05; 0.02]	0.515421
TAG52_2_FA20_0	Mol%	Cortical thickness	0.04 [0.01; 0.08]	0.0216566	0.02 [-0.01; 0.05]	0.338759	0.03 [0; 0.06]	0.139043	0.01 [-0.02; 0.05]	0.525149
TAG52_3_FA14_0	Mol%	Cortical thickness	0.02 [-0.01; 0.06]	0.3004544	0.01 [-0.02; 0.03]	0.800657	0.01 [-0.02; 0.04]	0.810396	0 [-0.03; 0.03]	0.907472
TAG52_4_FA16_1	Mol%	Cortical thickness	0.06 [0.02; 0.09]	0.0032321	0.02 [-0.01; 0.05]	0.221068	0.02 [-0.01; 0.05]	0.22267	0.02 [-0.01; 0.05]	0.373991
TAG52_5_FA16_1	Mol%	Cortical thickness	0.03 [0; 0.07]	0.0876466	0.01 [-0.02; 0.04]	0.591028	0.01 [-0.02; 0.04]	0.5183	0.01 [-0.02; 0.04]	0.768144
TAG52_6_FA18_3	Mol%	Cortical thickness	0.03 [0; 0.07]	0.1076132	0.03 [0; 0.05]	0.197303	0.02 [-0.01; 0.05]	0.224208	0.02 [-0.01; 0.05]	0.348908
TAG52_6_FA20_4	Mol%	Cortical thickness	-0.06 [-0.09; -0.02]	0.0016759	-0.03 [-0.06; 0]	0.0783494	-0.03 [-0.06; 0]	0.100368	-0.03 [-0.06; 0]	0.121027
TAG52_7_FA20_5	Mol%	Cortical thickness	-0.09 [-0.12; -0.06]	1.3e-06	-0.01 [-0.04; 0.02]	0.749704	0 [-0.03; 0.03]	0.96564	0 [-0.03; 0.03]	0.986853
TAG53_3_FA17_0	Mol%	Cortical thickness	0.11 [0.08; 0.15]	0	0.08 [0.05; 0.11]	1.09e-05	0.08 [0.05; 0.11]	1.19e-05	0.07 [0.04; 0.1]	0.0004342
TAG54_0_FA18_0	Mol%	Cortical thickness	-0.08 [-0.11; -0.05]	1.83e-05	-0.01 [-0.04; 0.02]	0.510138	-0.02 [-0.05; 0.01]	0.388856	-0.01 [-0.04; 0.02]	0.750023
TAG54_1_FA18_0	Mol%	Cortical thickness	-0.05 [-0.08; -0.01]	0.0097276	0 [-0.03; 0.03]	0.943058	0 [-0.03; 0.03]	0.847885	0.01 [-0.02; 0.04]	0.703264
TAG54_2_FA18_1	Mol%	Cortical thickness	0.03 [0; 0.07]	0.0936392	0.02 [-0.01; 0.05]	0.315008	0.02 [-0.01; 0.05]	0.360824	0.03 [0; 0.06]	0.195956
TAG54_5_FA22_4	Mol%	Cortical thickness	-0.13 [-0.16; -0.09]	0	-0.07 [-0.1; -0.04]	0.000231	-0.06 [-0.09; -0.03]	0.0005389	-0.06 [-0.09; -0.03]	0.0019937
TAG54_6_FA18_1	Mol%	Cortical thickness	0.06 [0.02; 0.09]	0.0026404	0.03 [0; 0.06]	0.0865099	0.03 [0; 0.06]	0.0977173	0.03 [0; 0.06]	0.159742
TAG54_6_FA18_2	Mol%	Cortical thickness	0.1 [0.07; 0.13]	1e-07	0.04 [0.01; 0.07]	0.0395017	0.04 [0.01; 0.07]	0.053404	0.03 [0; 0.06]	0.140728
TAG54_6_FA20_3	Mol%	Cortical thickness	-0.01 [-0.04; 0.03]	0.6791253	-0.01 [-0.04; 0.02]	0.714145	-0.01 [-0.04; 0.02]	0.690366	-0.01 [-0.04; 0.02]	0.66257
TAG54_7_FA18_2	Mol%	Cortical thickness	0.06 [0.03; 0.1]	0.0008672	0.03 [0; 0.06]	0.0834957	0.03 [0; 0.06]	0.0749951	0.03 [0; 0.06]	0.18773
TAG54_8_FA22_6	Mol%	Cortical thickness	-0.09 [-0.13; -0.06]	3e-07	-0.03 [-0.06; 0]	0.186817	-0.02 [-0.05; 0.01]	0.315389	-0.02 [-0.06; 0.01]	0.284489
TAG55_3_FA18_1	Mol%	Cortical thickness	0.08 [0.04; 0.11]	2.41e-05	0.03 [0; 0.06]	0.0719893	0.04 [0.01; 0.07]	0.0236743	0.04 [0.01; 0.07]	0.0435511
TAG55_4_FA18_2	Mol%	Cortical thickness	0.12 [0.08; 0.15]	0	0.04 [0.01; 0.07]	0.0190189	0.05 [0.02; 0.08]	0.0101074	0.04 [0.01; 0.07]	0.0379176
TAG56_10_FA18_2	Mol%	Cortical thickness	0.06 [0.03; 0.1]	0.0005404	0.03 [0; 0.06]	0.156988	0.03 [0; 0.06]	0.0928696	0.03 [0; 0.06]	0.180721
TAG56_1_FA18_1	Mol%	Cortical thickness	0.03 [-0.01; 0.06]	0.1518675	0.02 [-0.01; 0.05]	0.372371	0.02 [-0.01; 0.05]	0.262151	0.02 [-0.01; 0.05]	0.316102
TAG56_6_FA18_2	Mol%	Cortical thickness	0.07 [0.04; 0.1]	0.0001711	0.02 [-0.01; 0.05]	0.338759	0.02 [-0.01; 0.05]	0.405701	0.02 [-0.02; 0.05]	0.507786
TAG56_6_FA20_2	Mol%	Cortical thickness	0.08 [0.04; 0.11]	2.31e-05	0.02 [-0.01; 0.06]	0.235866	0.02 [-0.01; 0.05]	0.357204	0.02 [-0.01; 0.05]	0.424833
TAG56_6_FA22_5	Mol%	Cortical thickness	-0.08 [-0.11; -0.04]	1.97e-05	-0.03 [-0.06; 0]	0.187775	-0.03 [-0.06; 0]	0.176068	-0.03 [-0.06; 0]	0.159691
TAG56_7_FA22_4	Mol%	Cortical thickness	0 [-0.04; 0.03]	0.8751832	0 [-0.03; 0.03]	0.980047	0 [-0.03; 0.03]	0.966001	-0.01 [-0.04; 0.02]	0.605168
TAG56_8_FA16_1	Mol%	Cortical thickness	-0.1 [-0.13; -0.06]	2e-07	-0.03 [-0.06; 0]	0.104902	-0.03 [-0.06; 0]	0.20315	-0.03 [-0.06; 0]	0.157329
TAG57_2_FA18_1	Mol%	Cortical thickness	-0.04 [-0.07; 0]	0.0668349	-0.01 [-0.04; 0.02]	0.513959	-0.01 [-0.04; 0.02]	0.78204	-0.01 [-0.04; 0.02]	0.619398
TAG58_10_FA20_5	Mol%	Cortical thickness	-0.09 [-0.12; -0.05]	2.1e-06	-0.02 [-0.05; 0.01]	0.344984	-0.02 [-0.05; 0.02]	0.491492	-0.02 [-0.05; 0.02]	0.453311
TAG58_8_FA20_3	Mol%	Cortical thickness	-0.03 [-0.07; 0]	0.1014928	-0.02 [-0.05; 0.01]	0.326362	-0.02 [-0.05; 0.01]	0.357204	-0.02 [-0.06; 0.01]	0.393448
TAG58_9_FA18_1	Mol%	Cortical thickness	-0.03 [-0.07; 0]	0.0921282	-0.01 [-0.04; 0.02]	0.618428	0 [-0.03; 0.03]	0.95661	-0.01 [-0.04; 0.02]	0.676273
TAG60_11_FA22_5	Mol%	Cortical thickness	-0.11 [-0.14; -0.07]	0	-0.07 [-0.1; -0.04]	5.84e-05	-0.07 [-0.1; -0.04]	0.0002958	-0.08 [-0.11; -0.05]	7.72e-05
TAG42_1_FA18_1	Mol%	Cortical thickness	0 [-0.03; 0.04]	0.8306296	0 [-0.03; 0.03]	0.977217	0 [-0.03; 0.03]	0.949209	0.01 [-0.02; 0.04]	0.773198
TAG44_2_FA14_0	Mol%	Cortical thickness	0.01 [-0.02; 0.04]	0.6331721	0.01 [-0.02; 0.04]	0.722669	0 [-0.03; 0.03]	0.873472	0.01 [-0.02; 0.04]	0.525377
TAG44_2_FA18_1	Mol%	Cortical thickness	-0.02 [-0.05; 0.01]	0.323639	-0.01 [-0.04; 0.02]	0.719046	-0.01 [-0.04; 0.02]	0.804665	0 [-0.03; 0.03]	0.964688
TAG44_2_FA18_2	Mol%	Cortical thickness	0.02 [-0.02; 0.05]	0.3798754	0.01 [-0.02; 0.04]	0.654193	0.01 [-0.02; 0.04]	0.542314	0.02 [-0.02; 0.05]	0.489469
TAG46_1_FA14_1	Mol%	Cortical thickness	-0.02 [-0.05; 0.02]	0.3428178	-0.01 [-0.04; 0.02]	0.491095	-0.01 [-0.04; 0.02]	0.521125	-0.01 [-0.04; 0.02]	0.573105
TAG47_0_FA14_0	Mol%	Cortical thickness	-0.05 [-0.09; -0.02]	0.0040691	-0.01 [-0.04; 0.02]	0.642923	-0.02 [-0.05; 0.01]	0.422624	-0.01 [-0.04; 0.02]	0.640484
TAG47_0_FA15_0	Mol%	Cortical thickness	-0.07 [-0.1; -0.04]	0.0001685	-0.02 [-0.05; 0.01]	0.326362	-0.03 [-0.06; 0]	0.202722	-0.02 [-0.05; 0.01]	0.429956
TAG47_2_FA15_0	Mol%	Cortical thickness	-0.01 [-0.04; 0.03]	0.7910987	0.01 [-0.02; 0.04]	0.568563	0.01 [-0.02; 0.04]	0.513589	0.01 [-0.02; 0.04]	0.641101
TAG48_1_FA14_1	Mol%	Cortical thickness	-0.09 [-0.12; -0.06]	1e-06	-0.03 [-0.06; 0]	0.156321	-0.03 [-0.06; 0]	0.1303	-0.02 [-0.05; 0.01]	0.303709
TAG48_3_FA18_2	Mol%	Cortical thickness	0.04 [0; 0.07]	0.0680993	0.02 [-0.01; 0.05]	0.403584	0.02 [-0.01; 0.05]	0.426227	0.02 [-0.01; 0.05]	0.322897
TAG49_1_FA14_0	Mol%	Cortical thickness	-0.05 [-0.08; -0.01]	0.0105096	0 [-0.03; 0.03]	0.959313	0 [-0.03; 0.03]	0.975863	0 [-0.03; 0.03]	0.977944
TAG49_2_FA16_0	Mol%	Cortical thickness	-0.04 [-0.08; -0.01]	0.026218	-0.01 [-0.04; 0.02]	0.801037	-0.01 [-0.04; 0.02]	0.810791	-0.01 [-0.04; 0.02]	0.671547
TAG50_0_FA16_0	Mol%	Cortical thickness	-0.12 [-0.16; -0.09]	0	-0.05 [-0.08; -0.02]	0.003779	-0.05 [-0.08; -0.02]	0.0045146	-0.05 [-0.08; -0.02]	0.0162846
TAG50_1_FA16_1	Mol%	Cortical thickness	-0.17 [-0.2; -0.13]	0	-0.07 [-0.1; -0.04]	4.69e-05	-0.07 [-0.1; -0.04]	6.15e-05	-0.07 [-0.1; -0.03]	0.000877
TAG50_1_FA18_0	Mol%	Cortical thickness	-0.12 [-0.16; -0.09]	0	-0.04 [-0.07; -0.01]	0.020697	-0.04 [-0.07; -0.01]	0.0284341	-0.04 [-0.07; 0]	0.0884989
TAG50_2_FA20_2	Mol%	Cortical thickness	-0.07 [-0.1; -0.03]	0.0003552	-0.04 [-0.07; -0.01]	0.0562189	-0.04 [-0.07; -0.01]	0.0340248	-0.03 [-0.06; 0]	0.105136
TAG50_4_FA20_3	Mol%	Cortical thickness	-0.04 [-0.07; 0]	0.0497976	-0.02 [-0.05; 0.01]	0.434069	-0.02 [-0.05; 0.01]	0.315898	-0.01 [-0.04; 0.02]	0.752372
TAG50_5_FA14_0	Mol%	Cortical thickness	0.04 [0; 0.07]	0.0674086	0.03 [0; 0.05]	0.187775	0.02 [-0.01; 0.05]	0.217679	0.02 [-0.01; 0.06]	0.251264
TAG50_5_FA20_5	Mol%	Cortical thickness	-0.08 [-0.12; -0.05]	1.43e-05	-0.01 [-0.04; 0.02]	0.735097	-0.01 [-0.04; 0.02]	0.691028	0 [-0.04; 0.03]	0.887516
TAG51_0_FA16_0	Mol%	Cortical thickness	-0.11 [-0.14; -0.07]	0	-0.03 [-0.06; 0]	0.157388	-0.03 [-0.06; 0]	0.116274	-0.03 [-0.06; 0.01]	0.232754
TAG51_2_FA15_0	Mol%	Cortical thickness	0.11 [0.07; 0.14]	0	0.08 [0.05; 0.11]	5.4e-06	0.08 [0.05; 0.11]	8.6e-06	0.07 [0.04; 0.1]	0.0001825
TAG51_3_FA18_2	Mol%	Cortical thickness	0.1 [0.07; 0.14]	0	0.07 [0.04; 0.1]	0.0001628	0.07 [0.04; 0.1]	0.0002203	0.05 [0.02; 0.09]	0.0048838
TAG51_4_FA16_1	Mol%	Cortical thickness	-0.05 [-0.08; -0.01]	0.0146003	0 [-0.03; 0.03]	0.85929	0 [-0.03; 0.03]	0.86051	0 [-0.03; 0.03]	0.932801
TAG52_3_FA18_0	Mol%	Cortical thickness	-0.12 [-0.16; -0.09]	0	-0.03 [-0.06; 0]	0.122397	-0.03 [-0.06; 0]	0.0739815	-0.03 [-0.06; 0]	0.181217
TAG52_3_FA18_2	Mol%	Cortical thickness	0.1 [0.07; 0.13]	1e-07	0.04 [0.01; 0.07]	0.0313512	0.04 [0.01; 0.07]	0.0313671	0.03 [-0.01; 0.06]	0.232754
TAG52_3_FA20_2	Mol%	Cortical thickness	-0.09 [-0.12; -0.05]	1.6e-06	-0.06 [-0.09; -0.03]	0.0018056	-0.06 [-0.09; -0.03]	0.0016793	-0.05 [-0.08; -0.02]	0.0075959
TAG52_4_FA16_0	Mol%	Cortical thickness	0.07 [0.03; 0.1]	0.0003734	0.02 [-0.01; 0.05]	0.30443	0.02 [-0.01; 0.05]	0.356393	0.01 [-0.02; 0.04]	0.681527
TAG52_5_FA16_0	Mol%	Cortical thickness	0.01 [-0.02; 0.05]	0.5984489	0.01 [-0.02; 0.04]	0.704662	0 [-0.03; 0.03]	0.909842	0 [-0.03; 0.03]	0.881732
TAG52_5_FA18_2	Mol%	Cortical thickness	0.07 [0.04; 0.11]	6.4e-05	0.03 [0; 0.06]	0.0788366	0.03 [0.01; 0.06]	0.062752	0.03 [-0.01; 0.06]	0.233734
TAG52_6_FA22_6	Mol%	Cortical thickness	-0.14 [-0.17; -0.1]	0	-0.04 [-0.07; -0.01]	0.0351855	-0.04 [-0.07; -0.01]	0.0287957	-0.04 [-0.07; -0.01]	0.074562
TAG53_2_FA16_0	Mol%	Cortical thickness	-0.09 [-0.12; -0.05]	3.4e-06	-0.02 [-0.05; 0.01]	0.209672	-0.02 [-0.05; 0.01]	0.213789	-0.03 [-0.06; 0]	0.182017
TAG53_2_FA17_0	Mol%	Cortical thickness	0.06 [0.02; 0.09]	0.002189	0.07 [0.04; 0.1]	8.41e-05	0.07 [0.04; 0.1]	8.74e-05	0.06 [0.03; 0.09]	0.0014429
TAG53_3_FA16_0	Mol%	Cortical thickness	-0.05 [-0.09; -0.02]	0.0068455	-0.02 [-0.05; 0.01]	0.252478	-0.02 [-0.05; 0.01]	0.406273	-0.03 [-0.06; 0]	0.136962
TAG53_4_FA18_2	Mol%	Cortical thickness	0.1 [0.07; 0.13]	1e-07	0.06 [0.03; 0.09]	0.0016162	0.06 [0.03; 0.09]	0.0020841	0.05 [0.01; 0.08]	0.0208261
TAG53_5_FA18_2	Mol%	Cortical thickness	0.1 [0.06; 0.13]	1e-07	0.04 [0; 0.07]	0.0836973	0.04 [0.01; 0.07]	0.0626808	0.03 [-0.01; 0.06]	0.293626
TAG53_7_FA18_3	Mol%	Cortical thickness	0.02 [-0.01; 0.06]	0.2991707	0 [-0.04; 0.03]	0.853236	0 [-0.03; 0.03]	0.920521	-0.02 [-0.05; 0.02]	0.516447
TAG54_2_FA18_0	Mol%	Cortical thickness	0.02 [-0.02; 0.05]	0.4084212	0.02 [-0.01; 0.05]	0.315865	0.02 [-0.01; 0.05]	0.445144	0.03 [0; 0.06]	0.174865
TAG54_3_FA16_1	Mol%	Cortical thickness	-0.06 [-0.09; -0.02]	0.0023584	-0.04 [-0.07; -0.01]	0.0194837	-0.04 [-0.07; -0.01]	0.0287957	-0.04 [-0.07; -0.01]	0.0511362
TAG54_3_FA20_2	Mol%	Cortical thickness	-0.06 [-0.09; -0.02]	0.0015998	-0.05 [-0.08; -0.02]	0.0046527	-0.05 [-0.08; -0.02]	0.0045974	-0.06 [-0.09; -0.03]	0.0026646
TAG54_4_FA18_2	Mol%	Cortical thickness	0.14 [0.1; 0.17]	0	0.06 [0.03; 0.09]	0.0019642	0.06 [0.03; 0.09]	0.0020841	0.05 [0.02; 0.09]	0.0070149
TAG54_4_FA20_1	Mol%	Cortical thickness	0.02 [-0.02; 0.05]	0.3462615	-0.01 [-0.04; 0.02]	0.590668	-0.01 [-0.04; 0.02]	0.681567	-0.02 [-0.05; 0.02]	0.474474
TAG54_5_FA20_4	Mol%	Cortical thickness	-0.13 [-0.16; -0.09]	0	-0.06 [-0.09; -0.03]	0.0003652	-0.06 [-0.09; -0.03]	0.000463	-0.06 [-0.09; -0.03]	0.0014709
TAG54_5_FA20_5	Mol%	Cortical thickness	-0.16 [-0.19; -0.13]	0	-0.03 [-0.06; 0]	0.135717	-0.03 [-0.06; 0]	0.180109	-0.02 [-0.06; 0.01]	0.316102
TAG54_7_FA16_1	Mol%	Cortical thickness	-0.15 [-0.19; -0.12]	0	-0.05 [-0.09; -0.02]	0.0039127	-0.05 [-0.08; -0.02]	0.0096219	-0.05 [-0.09; -0.02]	0.010257
TAG55_1_FA16_0	Mol%	Cortical thickness	-0.09 [-0.13; -0.06]	7e-07	-0.03 [-0.06; 0]	0.186705	-0.02 [-0.05; 0.01]	0.404669	-0.03 [-0.06; 0]	0.174865
TAG55_2_FA18_1	Mol%	Cortical thickness	0.03 [-0.01; 0.06]	0.1629497	0.02 [-0.01; 0.05]	0.281235	0.03 [0; 0.05]	0.20315	0.03 [0; 0.06]	0.201105
TAG55_6_FA20_4	Mol%	Cortical thickness	-0.02 [-0.06; 0.01]	0.2908664	-0.01 [-0.04; 0.03]	0.803359	0 [-0.04; 0.03]	0.863557	-0.01 [-0.05; 0.02]	0.614759
TAG55_7_FA15_0	Mol%	Cortical thickness	0.02 [-0.01; 0.06]	0.2476679	0.04 [0.01; 0.07]	0.0480526	0.04 [0.01; 0.07]	0.0418472	0.04 [0.01; 0.07]	0.0734036
TAG55_7_FA22_6	Mol%	Cortical thickness	-0.1 [-0.14; -0.07]	0	-0.02 [-0.05; 0.01]	0.473271	-0.01 [-0.04; 0.02]	0.552349	-0.02 [-0.05; 0.02]	0.47303
TAG56_2_FA18_0	Mol%	Cortical thickness	-0.03 [-0.06; 0]	0.1327694	-0.01 [-0.04; 0.02]	0.719689	-0.01 [-0.04; 0.02]	0.767724	0 [-0.03; 0.03]	0.985833
TAG56_2_FA20_0	Mol%	Cortical thickness	0.11 [0.08; 0.15]	0	0.05 [0.02; 0.08]	0.0093671	0.06 [0.03; 0.09]	0.0026854	0.05 [0.02; 0.08]	0.0201436
TAG56_4_FA20_1	Mol%	Cortical thickness	0.09 [0.06; 0.13]	7e-07	0.02 [-0.01; 0.05]	0.470597	0.02 [-0.02; 0.05]	0.482115	0.01 [-0.02; 0.05]	0.538725
TAG56_5_FA18_2	Mol%	Cortical thickness	0.1 [0.07; 0.13]	1e-07	0.02 [-0.01; 0.05]	0.255603	0.02 [-0.01; 0.05]	0.355182	0.02 [-0.01; 0.05]	0.358197
TAG56_5_FA22_4	Mol%	Cortical thickness	-0.09 [-0.12; -0.05]	3.2e-06	-0.06 [-0.09; -0.03]	0.0016339	-0.06 [-0.09; -0.03]	0.0016639	-0.06 [-0.09; -0.03]	0.0021403
TAG56_6_FA18_1	Mol%	Cortical thickness	0 [-0.04; 0.03]	0.8445261	0.01 [-0.02; 0.04]	0.749571	0.01 [-0.02; 0.04]	0.760463	0.01 [-0.03; 0.04]	0.772803
TAG56_6_FA20_5	Mol%	Cortical thickness	-0.12 [-0.15; -0.08]	0	-0.01 [-0.04; 0.02]	0.607776	-0.01 [-0.04; 0.02]	0.536487	0 [-0.04; 0.03]	0.885933
TAG56_7_FA20_5	Mol%	Cortical thickness	-0.06 [-0.1; -0.03]	0.0011855	0 [-0.03; 0.03]	0.882991	0.01 [-0.02; 0.04]	0.748803	0.01 [-0.02; 0.04]	0.731213
TAG56_8_FA18_1	Mol%	Cortical thickness	-0.06 [-0.09; -0.03]	0.0013575	-0.02 [-0.05; 0.02]	0.465189	-0.01 [-0.04; 0.02]	0.76354	-0.01 [-0.05; 0.02]	0.567376
TAG58_10_FA18_2	Mol%	Cortical thickness	-0.02 [-0.06; 0.01]	0.2272976	-0.02 [-0.05; 0.02]	0.475419	0 [-0.03; 0.03]	0.832957	-0.02 [-0.05; 0.01]	0.445152
TAG58_3_FA18_1	Mol%	Cortical thickness	0.01 [-0.02; 0.04]	0.6297353	0 [-0.03; 0.03]	0.939252	0.01 [-0.02; 0.04]	0.597033	0.01 [-0.02; 0.04]	0.719542
TAG58_6_FA20_4	Mol%	Cortical thickness	-0.07 [-0.1; -0.03]	0.0003734	-0.07 [-0.1; -0.04]	0.0003898	-0.06 [-0.1; -0.03]	0.0005286	-0.07 [-0.1; -0.04]	0.0006331
TAG58_7_FA18_1	Mol%	Cortical thickness	-0.03 [-0.06; 0]	0.1270534	-0.02 [-0.05; 0.01]	0.462495	-0.01 [-0.05; 0.02]	0.511509	-0.01 [-0.04; 0.02]	0.619398
TAG60_12_FA22_6	Mol%	Cortical thickness	-0.14 [-0.17; -0.11]	0	-0.06 [-0.09; -0.03]	0.0021103	-0.05 [-0.08; -0.02]	0.0089664	-0.06 [-0.09; -0.03]	0.0030709
TAG36_0_FA12_0	Mol%	Cortical thickness	0.06 [0.02; 0.1]	0.0028138	0.02 [-0.01; 0.05]	0.311169	0.02 [-0.01; 0.05]	0.384032	0.03 [0; 0.06]	0.20525
TAG44_0_FA14_0	Mol%	Cortical thickness	-0.06 [-0.09; -0.02]	0.0028934	-0.02 [-0.05; 0.01]	0.475121	-0.02 [-0.05; 0.01]	0.418298	-0.01 [-0.04; 0.02]	0.605606
TAG44_1_FA12_0	Mol%	Cortical thickness	-0.03 [-0.07; 0]	0.0848376	0 [-0.03; 0.03]	0.876704	-0.01 [-0.04; 0.02]	0.715321	0.01 [-0.03; 0.04]	0.834005
TAG44_3_FA18_2	Mol%	Cortical thickness	0.01 [-0.03; 0.04]	0.7076343	0 [-0.03; 0.03]	0.966336	0 [-0.03; 0.03]	0.989166	0.01 [-0.03; 0.04]	0.799655
TAG45_0_FA14_0	Mol%	Cortical thickness	-0.04 [-0.07; 0]	0.0544824	0 [-0.03; 0.03]	0.838338	-0.01 [-0.04; 0.02]	0.633636	0 [-0.04; 0.03]	0.871248
TAG46_0_FA14_0	Mol%	Cortical thickness	-0.08 [-0.12; -0.05]	4.8e-06	-0.03 [-0.06; 0]	0.0848489	-0.04 [-0.07; -0.01]	0.057348	-0.03 [-0.06; 0]	0.162782
TAG46_1_FA18_1	Mol%	Cortical thickness	0 [-0.04; 0.03]	0.9009167	0.01 [-0.02; 0.04]	0.65459	0.01 [-0.02; 0.04]	0.767724	0.02 [-0.01; 0.05]	0.435982
TAG46_3_FA14_0	Mol%	Cortical thickness	0.01 [-0.03; 0.04]	0.7075084	0.02 [-0.01; 0.05]	0.412396	0.02 [-0.01; 0.04]	0.473897	0.02 [-0.01; 0.05]	0.353927
TAG46_3_FA16_0	Mol%	Cortical thickness	-0.03 [-0.07; 0]	0.0904954	0 [-0.03; 0.03]	0.842775	-0.01 [-0.04; 0.02]	0.804665	0 [-0.03; 0.03]	0.917693
TAG46_3_FA16_1	Mol%	Cortical thickness	-0.04 [-0.07; 0]	0.0447885	-0.01 [-0.04; 0.02]	0.662501	-0.01 [-0.04; 0.02]	0.626126	0 [-0.03; 0.03]	0.990293
TAG47_1_FA16_0	Mol%	Cortical thickness	-0.09 [-0.12; -0.05]	1.5e-06	-0.03 [-0.06; 0]	0.192708	-0.03 [-0.06; 0]	0.12143	-0.02 [-0.06; 0.01]	0.279432
TAG48_0_FA14_0	Mol%	Cortical thickness	-0.08 [-0.11; -0.04]	2.22e-05	-0.03 [-0.06; 0]	0.202499	-0.03 [-0.06; 0]	0.182539	-0.02 [-0.05; 0.01]	0.36266
TAG48_0_FA18_0	Mol%	Cortical thickness	-0.07 [-0.11; -0.04]	9.85e-05	-0.02 [-0.05; 0.01]	0.25353	-0.02 [-0.05; 0.01]	0.236065	-0.02 [-0.05; 0.01]	0.437218
TAG48_1_FA18_1	Mol%	Cortical thickness	-0.06 [-0.1; -0.03]	0.0008913	-0.02 [-0.05; 0.01]	0.284412	-0.02 [-0.05; 0.01]	0.292152	-0.02 [-0.05; 0.01]	0.43567
TAG48_2_FA16_1	Mol%	Cortical thickness	-0.12 [-0.15; -0.09]	0	-0.05 [-0.08; -0.02]	0.006078	-0.05 [-0.08; -0.02]	0.0059199	-0.04 [-0.08; -0.01]	0.0333329
TAG48_4_FA14_1	Mol%	Cortical thickness	-0.03 [-0.06; 0.01]	0.1575446	0 [-0.03; 0.03]	0.980047	0 [-0.03; 0.03]	0.983421	0.01 [-0.03; 0.04]	0.838521
TAG48_4_FA18_1	Mol%	Cortical thickness	0.05 [0.02; 0.09]	0.0046806	0.03 [0; 0.06]	0.109449	0.03 [0; 0.06]	0.0930199	0.04 [0.01; 0.07]	0.0519057
TAG49_0_FA17_0	Mol%	Cortical thickness	-0.09 [-0.12; -0.05]	1.8e-06	-0.04 [-0.07; -0.01]	0.0608631	-0.04 [-0.07; -0.01]	0.0297004	-0.03 [-0.07; 0]	0.0987827
TAG49_2_FA18_1	Mol%	Cortical thickness	-0.01 [-0.05; 0.02]	0.5904851	0.02 [-0.01; 0.05]	0.358257	0.01 [-0.02; 0.04]	0.498686	0.02 [-0.01; 0.05]	0.437218
TAG49_3_FA18_3	Mol%	Cortical thickness	0.01 [-0.03; 0.04]	0.741374	0.02 [-0.01; 0.05]	0.34653	0.02 [-0.01; 0.05]	0.333148	0.02 [-0.01; 0.05]	0.462199
TAG48_3_FA16_1	Mol%	Cortical thickness	-0.07 [-0.11; -0.04]	9.13e-05	-0.03 [-0.06; 0]	0.197303	-0.02 [-0.05; 0.01]	0.23509	-0.02 [-0.05; 0.01]	0.400546
TAG50_3_FA18_1	Mol%	Cortical thickness	0.05 [0.01; 0.08]	0.0118038	0.02 [-0.01; 0.05]	0.207782	0.02 [-0.01; 0.05]	0.20972	0.02 [-0.01; 0.06]	0.244005
TAG50_5_FA16_0	Mol%	Cortical thickness	-0.11 [-0.14; -0.07]	0	-0.03 [-0.06; 0]	0.0706877	-0.03 [-0.06; 0]	0.0766754	-0.02 [-0.06; 0.01]	0.265286
TAG50_5_FA18_3	Mol%	Cortical thickness	0.03 [-0.01; 0.06]	0.1675442	0.02 [-0.01; 0.05]	0.341565	0.01 [-0.02; 0.04]	0.498686	0.02 [-0.01; 0.05]	0.439937
TAG51_1_FA17_0	Mol%	Cortical thickness	-0.08 [-0.12; -0.05]	8.1e-06	-0.01 [-0.04; 0.02]	0.610676	-0.01 [-0.04; 0.02]	0.613655	-0.01 [-0.04; 0.02]	0.614759
TAG51_2_FA18_2	Mol%	Cortical thickness	0 [-0.03; 0.04]	0.9378452	0.03 [0; 0.06]	0.157424	0.03 [0; 0.06]	0.156677	0.02 [-0.01; 0.05]	0.461986
TAG51_4_FA16_0	Mol%	Cortical thickness	-0.03 [-0.07; 0]	0.0932778	-0.01 [-0.04; 0.02]	0.685789	-0.01 [-0.04; 0.02]	0.631814	-0.02 [-0.05; 0.01]	0.405239
TAG51_4_FA18_1	Mol%	Cortical thickness	0.08 [0.04; 0.11]	2.2e-05	0.05 [0.02; 0.08]	0.0035944	0.05 [0.02; 0.08]	0.0046678	0.04 [0.01; 0.07]	0.056048
TAG51_5_FA18_3	Mol%	Cortical thickness	0.08 [0.04; 0.11]	3.23e-05	0.05 [0.02; 0.08]	0.0030431	0.05 [0.02; 0.08]	0.0059199	0.05 [0.02; 0.08]	0.019481
TAG52_1_FA16_0	Mol%	Cortical thickness	-0.12 [-0.16; -0.09]	0	-0.04 [-0.07; -0.01]	0.0336629	-0.04 [-0.07; -0.01]	0.0340248	-0.04 [-0.07; 0]	0.0894823
TAG52_2_FA20_2	Mol%	Cortical thickness	-0.13 [-0.17; -0.1]	0	-0.08 [-0.11; -0.05]	1.59e-05	-0.08 [-0.11; -0.05]	1.47e-05	-0.07 [-0.11; -0.04]	0.0001052
TAG52_4_FA18_3	Mol%	Cortical thickness	0.02 [-0.01; 0.05]	0.323639	0.02 [-0.01; 0.05]	0.279991	0.02 [-0.01; 0.05]	0.403775	0.02 [-0.01; 0.05]	0.460775
TAG52_5_FA18_1	Mol%	Cortical thickness	0.01 [-0.03; 0.04]	0.7368985	0.01 [-0.02; 0.04]	0.478371	0.01 [-0.02; 0.04]	0.5183	0.02 [-0.02; 0.05]	0.484408
TAG52_6_FA14_0	Mol%	Cortical thickness	-0.1 [-0.13; -0.06]	1e-07	-0.02 [-0.05; 0.01]	0.462495	-0.01 [-0.04; 0.02]	0.498686	-0.01 [-0.04; 0.02]	0.619137
TAG52_6_FA18_1	Mol%	Cortical thickness	0.02 [-0.02; 0.05]	0.4526874	0.02 [-0.01; 0.05]	0.407898	0.02 [-0.01; 0.05]	0.361005	0.03 [-0.01; 0.06]	0.224204
TAG52_7_FA18_1	Mol%	Cortical thickness	-0.09 [-0.13; -0.06]	3e-07	-0.01 [-0.04; 0.02]	0.623863	-0.01 [-0.04; 0.02]	0.626126	-0.01 [-0.04; 0.02]	0.609173
TAG53_1_FA18_0	Mol%	Cortical thickness	-0.08 [-0.11; -0.04]	4.2e-05	0.01 [-0.02; 0.04]	0.7767	0.01 [-0.02; 0.04]	0.767724	0.01 [-0.02; 0.04]	0.749726
TAG53_2_FA18_1	Mol%	Cortical thickness	0.03 [0; 0.07]	0.0816707	0.06 [0.03; 0.09]	0.0010048	0.06 [0.03; 0.09]	0.0010582	0.05 [0.02; 0.08]	0.0070283
TAG53_4_FA17_0	Mol%	Cortical thickness	0.1 [0.06; 0.13]	1e-07	0.06 [0.03; 0.09]	0.0007866	0.06 [0.03; 0.09]	0.001692	0.05 [0.02; 0.08]	0.0126212
TAG53_5_FA18_1	Mol%	Cortical thickness	0.09 [0.06; 0.13]	1.3e-06	0.04 [0; 0.07]	0.0698546	0.04 [0.01; 0.07]	0.057348	0.03 [-0.01; 0.06]	0.270629
TAG53_6_FA18_2	Mol%	Cortical thickness	0.05 [0.01; 0.08]	0.0142645	0 [-0.03; 0.03]	0.981073	0 [-0.03; 0.03]	0.998903	-0.01 [-0.04; 0.02]	0.694263
TAG54_1_FA16_0	Mol%	Cortical thickness	-0.03 [-0.07; 0]	0.0864795	-0.01 [-0.04; 0.02]	0.540052	-0.01 [-0.04; 0.02]	0.591298	-0.02 [-0.05; 0.02]	0.504136
TAG54_1_FA20_0	Mol%	Cortical thickness	0.03 [-0.01; 0.06]	0.1912092	0.02 [-0.01; 0.05]	0.465189	0.02 [-0.01; 0.05]	0.451408	0.01 [-0.02; 0.04]	0.67226
TAG54_1_FA20_1	Mol%	Cortical thickness	-0.11 [-0.14; -0.07]	0	-0.05 [-0.08; -0.02]	0.0034819	-0.06 [-0.09; -0.03]	0.0024741	-0.05 [-0.08; -0.02]	0.0093633
TAG54_2_FA18_2	Mol%	Cortical thickness	0.06 [0.02; 0.09]	0.0033465	0.04 [0.01; 0.07]	0.0564171	0.04 [0.01; 0.07]	0.057348	0.04 [0.01; 0.07]	0.0639646
TAG54_3_FA18_2	Mol%	Cortical thickness	0.1 [0.06; 0.13]	1e-07	0.05 [0.02; 0.08]	0.0104536	0.05 [0.02; 0.08]	0.008757	0.05 [0.02; 0.08]	0.0179097
TAG54_3_FA20_1	Mol%	Cortical thickness	-0.02 [-0.05; 0.02]	0.3609367	-0.03 [-0.06; 0]	0.0706371	-0.03 [-0.06; 0]	0.115432	-0.04 [-0.07; -0.01]	0.0311499
TAG54_4_FA18_1	Mol%	Cortical thickness	0.14 [0.11; 0.17]	0	0.06 [0.03; 0.09]	0.0017065	0.06 [0.03; 0.09]	0.001628	0.06 [0.02; 0.09]	0.0048838
TAG54_4_FA18_3	Mol%	Cortical thickness	0.04 [0.01; 0.08]	0.0268464	0.03 [0; 0.06]	0.0787414	0.02 [-0.01; 0.05]	0.225858	0.03 [0; 0.07]	0.0954236
TAG54_4_FA20_4	Mol%	Cortical thickness	-0.17 [-0.21; -0.14]	0	-0.07 [-0.1; -0.04]	3.39e-05	-0.07 [-0.1; -0.04]	4.38e-05	-0.07 [-0.1; -0.04]	0.000271
TAG54_4_FA22_1	Mol%	Cortical thickness	0.14 [0.1; 0.17]	0	0.05 [0.02; 0.08]	0.0032483	0.06 [0.03; 0.09]	0.0020841	0.05 [0.02; 0.08]	0.0082236
TAG54_5_FA16_0	Mol%	Cortical thickness	-0.14 [-0.17; -0.1]	0	-0.06 [-0.09; -0.03]	0.0004015	-0.06 [-0.09; -0.03]	0.0005117	-0.07 [-0.1; -0.03]	0.0008874
TAG54_5_FA18_0	Mol%	Cortical thickness	0.01 [-0.03; 0.04]	0.6712362	0.01 [-0.01; 0.04]	0.474841	0.01 [-0.02; 0.04]	0.580295	0.02 [-0.01; 0.05]	0.468463
TAG54_5_FA18_3	Mol%	Cortical thickness	0.08 [0.05; 0.12]	6.3e-06	0.05 [0.02; 0.07]	0.0137797	0.04 [0.01; 0.07]	0.0297004	0.04 [0.01; 0.07]	0.0330592
TAG54_5_FA22_1	Mol%	Cortical thickness	0.11 [0.08; 0.15]	0	0.04 [0.01; 0.07]	0.0196111	0.04 [0.01; 0.07]	0.0301035	0.04 [0.01; 0.07]	0.042316
TAG54_7_FA22_5	Mol%	Cortical thickness	-0.05 [-0.08; -0.01]	0.0103044	-0.02 [-0.05; 0.01]	0.351473	-0.02 [-0.05; 0.01]	0.38985	-0.02 [-0.05; 0.01]	0.426787
TAG54_8_FA20_5	Mol%	Cortical thickness	-0.09 [-0.13; -0.06]	5e-07	-0.01 [-0.04; 0.02]	0.683127	0 [-0.03; 0.03]	0.982735	-0.01 [-0.04; 0.03]	0.824477
TAG55_6_FA20_3	Mol%	Cortical thickness	-0.02 [-0.05; 0.02]	0.3713056	-0.08 [-0.11; -0.04]	5.5e-05	-0.08 [-0.11; -0.05]	3.19e-05	-0.08 [-0.11; -0.05]	6.03e-05
TAG56_3_FA18_1	Mol%	Cortical thickness	0.06 [0.03; 0.1]	0.0008737	0.01 [-0.02; 0.04]	0.667387	0.02 [-0.01; 0.05]	0.441861	0.01 [-0.02; 0.05]	0.567484
TAG56_5_FA20_1	Mol%	Cortical thickness	0.07 [0.03; 0.1]	0.0002966	0.02 [-0.01; 0.05]	0.411347	0.01 [-0.02; 0.04]	0.54366	0.01 [-0.02; 0.05]	0.532922
TAG56_5_FA20_3	Mol%	Cortical thickness	0.04 [0.01; 0.08]	0.0211615	0.01 [-0.02; 0.04]	0.610685	0.01 [-0.02; 0.05]	0.511298	0.02 [-0.02; 0.05]	0.530111
TAG56_5_FA20_4	Mol%	Cortical thickness	-0.04 [-0.08; -0.01]	0.0324495	-0.01 [-0.04; 0.02]	0.578647	-0.01 [-0.04; 0.02]	0.518286	-0.01 [-0.04; 0.02]	0.678082
TAG56_7_FA22_5	Mol%	Cortical thickness	-0.02 [-0.05; 0.02]	0.3609367	-0.01 [-0.04; 0.02]	0.702518	-0.01 [-0.04; 0.02]	0.745633	-0.02 [-0.05; 0.02]	0.484044
TAG56_8_FA20_4	Mol%	Cortical thickness	0.02 [-0.01; 0.05]	0.3173024	-0.01 [-0.04; 0.02]	0.757288	-0.01 [-0.04; 0.02]	0.629988	-0.01 [-0.04; 0.02]	0.740344
TAG56_9_FA22_6	Mol%	Cortical thickness	-0.09 [-0.13; -0.06]	3e-07	-0.03 [-0.06; 0]	0.19145	-0.02 [-0.05; 0.01]	0.437719	-0.03 [-0.06; 0.01]	0.232754
TAG57_8_FA22_6	Mol%	Cortical thickness	-0.07 [-0.11; -0.04]	6.86e-05	-0.02 [-0.05; 0.01]	0.340945	-0.01 [-0.04; 0.02]	0.532665	-0.02 [-0.05; 0.01]	0.33623
TAG58_6_FA18_0	Mol%	Cortical thickness	-0.09 [-0.12; -0.05]	1.9e-06	-0.02 [-0.05; 0.01]	0.358118	-0.02 [-0.05; 0.01]	0.381593	-0.02 [-0.05; 0.02]	0.521366
TAG58_7_FA20_4	Mol%	Cortical thickness	-0.07 [-0.11; -0.04]	8.01e-05	-0.07 [-0.1; -0.04]	0.0001734	-0.07 [-0.1; -0.04]	0.0002854	-0.08 [-0.11; -0.04]	0.0001454
TAG58_8_FA18_1	Mol%	Cortical thickness	-0.05 [-0.09; -0.02]	0.0051477	-0.02 [-0.05; 0.01]	0.390876	-0.01 [-0.04; 0.02]	0.597033	-0.02 [-0.05; 0.02]	0.472132
TAG58_8_FA20_4	Mol%	Cortical thickness	-0.06 [-0.09; -0.02]	0.0025428	-0.04 [-0.07; -0.01]	0.0575398	-0.03 [-0.07; 0]	0.079542	-0.04 [-0.07; 0]	0.0845421
TAG58_9_FA22_6	Mol%	Cortical thickness	-0.05 [-0.08; -0.02]	0.0082308	-0.02 [-0.05; 0.01]	0.400119	-0.01 [-0.04; 0.02]	0.684873	-0.02 [-0.05; 0.01]	0.460775
TAG44_1_FA16_1	Mol%	Cortical thickness	-0.06 [-0.1; -0.03]	0.0008669	-0.02 [-0.05; 0.01]	0.450742	-0.02 [-0.05; 0.01]	0.415315	-0.01 [-0.04; 0.02]	0.669586
TAG45_0_FA16_0	Mol%	Cortical thickness	-0.05 [-0.08; -0.01]	0.0181214	-0.01 [-0.04; 0.02]	0.710025	-0.01 [-0.05; 0.02]	0.498686	0 [-0.04; 0.03]	0.893825
TAG45_1_FA16_0	Mol%	Cortical thickness	-0.07 [-0.1; -0.04]	0.0001509	-0.02 [-0.04; 0.01]	0.473271	-0.02 [-0.05; 0.01]	0.314633	-0.02 [-0.05; 0.01]	0.464895
TAG46_2_FA14_1	Mol%	Cortical thickness	-0.07 [-0.11; -0.04]	0.0001099	-0.02 [-0.05; 0.01]	0.244771	-0.02 [-0.05; 0.01]	0.228897	-0.02 [-0.05; 0.01]	0.465574
TAG46_3_FA18_1	Mol%	Cortical thickness	0.02 [-0.01; 0.06]	0.2682448	0 [-0.02; 0.03]	0.829304	0.01 [-0.02; 0.04]	0.76976	0.01 [-0.02; 0.04]	0.597006
TAG46_3_FA18_2	Mol%	Cortical thickness	0.03 [-0.01; 0.06]	0.1673341	0.01 [-0.01; 0.04]	0.478371	0.01 [-0.02; 0.04]	0.575336	0.02 [-0.01; 0.05]	0.358128
TAG47_1_FA16_1	Mol%	Cortical thickness	-0.07 [-0.1; -0.03]	0.0003334	-0.02 [-0.05; 0.01]	0.410207	-0.02 [-0.05; 0.01]	0.355873	-0.02 [-0.05; 0.02]	0.474196
TAG47_1_FA18_1	Mol%	Cortical thickness	0 [-0.03; 0.04]	0.9468538	0.02 [-0.01; 0.05]	0.408002	0.02 [-0.01; 0.05]	0.458386	0.02 [-0.01; 0.05]	0.435932
TAG47_2_FA16_1	Mol%	Cortical thickness	-0.08 [-0.11; -0.04]	4.27e-05	-0.01 [-0.04; 0.02]	0.497095	-0.01 [-0.04; 0.02]	0.541945	-0.01 [-0.04; 0.02]	0.581843
TAG47_2_FA18_2	Mol%	Cortical thickness	0.05 [0.01; 0.08]	0.0181214	0.04 [0.01; 0.07]	0.0425389	0.04 [0.01; 0.07]	0.0305518	0.04 [0.01; 0.07]	0.070696
TAG48_0_FA16_0	Mol%	Cortical thickness	-0.11 [-0.15; -0.08]	0	-0.05 [-0.08; -0.02]	0.0039278	-0.05 [-0.08; -0.02]	0.0091062	-0.05 [-0.08; -0.02]	0.0176647
TAG48_2_FA12_0	Mol%	Cortical thickness	0.05 [0.02; 0.09]	0.0041472	0.03 [0; 0.06]	0.0836973	0.03 [0; 0.06]	0.0793208	0.04 [0.01; 0.07]	0.0310459
TAG48_2_FA14_0	Mol%	Cortical thickness	-0.06 [-0.09; -0.02]	0.0018671	-0.02 [-0.05; 0.01]	0.32618	-0.02 [-0.05; 0.01]	0.332607	-0.02 [-0.05; 0.01]	0.43567
TAG48_2_FA18_1	Mol%	Cortical thickness	-0.02 [-0.05; 0.02]	0.3987661	0 [-0.03; 0.03]	0.978358	0 [-0.03; 0.03]	0.909842	0.01 [-0.02; 0.04]	0.758752
TAG48_3_FA18_1	Mol%	Cortical thickness	0.05 [0.02; 0.09]	0.0049383	0.02 [-0.01; 0.05]	0.228733	0.02 [-0.01; 0.05]	0.340591	0.03 [0; 0.06]	0.114835
TAG50_2_FA16_0	Mol%	Cortical thickness	-0.14 [-0.17; -0.1]	0	-0.07 [-0.1; -0.04]	5e-05	-0.07 [-0.1; -0.04]	5.4e-05	-0.07 [-0.1; -0.04]	0.0004317
TAG50_3_FA14_1	Mol%	Cortical thickness	0.03 [0; 0.07]	0.0859187	0.03 [0; 0.06]	0.147152	0.03 [0; 0.06]	0.163485	0.04 [0.01; 0.07]	0.046768
TAG50_3_FA20_3	Mol%	Cortical thickness	-0.08 [-0.11; -0.04]	4.9e-05	-0.03 [-0.06; 0]	0.0675038	-0.04 [-0.07; -0.01]	0.0498495	-0.03 [-0.06; 0]	0.180157
TAG50_4_FA14_0	Mol%	Cortical thickness	0.08 [0.05; 0.12]	5.3e-06	0.04 [0.01; 0.07]	0.0284833	0.04 [0.01; 0.07]	0.0308092	0.03 [0; 0.07]	0.0845421
TAG50_5_FA20_4	Mol%	Cortical thickness	-0.06 [-0.1; -0.03]	0.0005404	-0.03 [-0.06; 0]	0.167422	-0.03 [-0.06; 0]	0.12512	-0.02 [-0.05; 0.01]	0.421158
TAG51_1_FA18_0	Mol%	Cortical thickness	-0.05 [-0.09; -0.02]	0.0035381	0.01 [-0.02; 0.04]	0.709712	0.01 [-0.02; 0.04]	0.767724	0.01 [-0.02; 0.04]	0.790829
TAG51_2_FA18_0	Mol%	Cortical thickness	-0.01 [-0.04; 0.03]	0.8151857	0.03 [0; 0.06]	0.101195	0.03 [0; 0.06]	0.110521	0.02 [-0.01; 0.06]	0.24735
TAG51_3_FA15_0	Mol%	Cortical thickness	0.14 [0.11; 0.18]	0	0.09 [0.06; 0.12]	1.2e-06	0.09 [0.06; 0.11]	1.6e-06	0.07 [0.04; 0.11]	9.03e-05
TAG52_3_FA18_1	Mol%	Cortical thickness	0.08 [0.05; 0.12]	6.9e-06	0.03 [0; 0.06]	0.0899008	0.03 [0; 0.06]	0.0891509	0.02 [-0.01; 0.05]	0.316102
TAG52_3_FA20_3	Mol%	Cortical thickness	-0.14 [-0.18; -0.11]	0	-0.08 [-0.1; -0.05]	2.79e-05	-0.08 [-0.1; -0.05]	2.85e-05	-0.07 [-0.1; -0.04]	0.0003612
TAG52_4_FA14_0	Mol%	Cortical thickness	-0.01 [-0.04; 0.03]	0.6623618	0 [-0.03; 0.03]	0.911983	0 [-0.03; 0.03]	0.914622	0 [-0.03; 0.03]	0.997603
TAG52_4_FA18_2	Mol%	Cortical thickness	0.09 [0.05; 0.12]	3.2e-06	0.03 [0; 0.06]	0.155974	0.02 [-0.01; 0.05]	0.216519	0.02 [-0.01; 0.05]	0.459778
TAG52_4_FA22_1	Mol%	Cortical thickness	0.06 [0.02; 0.09]	0.0023082	0.02 [-0.01; 0.05]	0.226717	0.02 [-0.01; 0.05]	0.227743	0.01 [-0.02; 0.05]	0.511338
TAG52_6_FA16_0	Mol%	Cortical thickness	-0.08 [-0.12; -0.05]	8.5e-06	-0.01 [-0.04; 0.02]	0.491095	-0.01 [-0.04; 0.02]	0.525229	-0.01 [-0.04; 0.02]	0.59167
TAG52_7_FA22_6	Mol%	Cortical thickness	-0.1 [-0.14; -0.07]	0	-0.03 [-0.06; 0]	0.171798	-0.03 [-0.06; 0]	0.183898	-0.02 [-0.05; 0.01]	0.435932
TAG53_0_FA16_0	Mol%	Cortical thickness	-0.16 [-0.2; -0.13]	0	-0.05 [-0.08; -0.02]	0.0112106	-0.04 [-0.07; -0.01]	0.0304098	-0.05 [-0.08; -0.01]	0.0310162
TAG53_1_FA16_0	Mol%	Cortical thickness	-0.1 [-0.14; -0.07]	0	-0.03 [-0.06; 0]	0.134972	-0.03 [-0.06; 0]	0.155984	-0.03 [-0.06; 0.01]	0.229608
TAG53_1_FA18_1	Mol%	Cortical thickness	-0.04 [-0.07; 0]	0.0667026	0.03 [0; 0.06]	0.122397	0.03 [0; 0.06]	0.126585	0.03 [0; 0.06]	0.191525
TAG54_3_FA18_0	Mol%	Cortical thickness	0.08 [0.05; 0.12]	1.01e-05	0.04 [0.01; 0.07]	0.0166647	0.05 [0.02; 0.07]	0.0139009	0.04 [0.01; 0.08]	0.0242901
TAG54_3_FA18_3	Mol%	Cortical thickness	0 [-0.04; 0.05]	0.9516776	0.04 [0; 0.08]	0.112189	0.04 [0; 0.08]	0.147285	0.04 [0; 0.08]	0.132161
TAG54_5_FA22_5	Mol%	Cortical thickness	-0.18 [-0.21; -0.14]	0	-0.08 [-0.11; -0.05]	5.4e-06	-0.08 [-0.11; -0.05]	8.8e-06	-0.08 [-0.11; -0.05]	6.03e-05
TAG54_6_FA20_5	Mol%	Cortical thickness	-0.14 [-0.17; -0.11]	0	-0.02 [-0.05; 0.01]	0.294528	-0.02 [-0.05; 0.01]	0.408895	-0.02 [-0.05; 0.02]	0.498892
TAG54_6_FA22_6	Mol%	Cortical thickness	-0.18 [-0.21; -0.15]	0	-0.07 [-0.1; -0.04]	0.0003483	-0.07 [-0.1; -0.04]	0.0003245	-0.06 [-0.1; -0.03]	0.0015303
TAG54_7_FA22_6	Mol%	Cortical thickness	-0.16 [-0.19; -0.12]	0	-0.05 [-0.08; -0.02]	0.0047058	-0.05 [-0.08; -0.02]	0.008757	-0.05 [-0.08; -0.02]	0.014813
TAG55_1_FA18_1	Mol%	Cortical thickness	-0.06 [-0.09; -0.02]	0.0017778	-0.01 [-0.04; 0.02]	0.528342	0 [-0.03; 0.03]	0.870904	-0.01 [-0.05; 0.02]	0.640484
TAG55_4_FA18_1	Mol%	Cortical thickness	0.11 [0.08; 0.15]	0	0.04 [0.01; 0.07]	0.0278074	0.05 [0.02; 0.08]	0.0127757	0.04 [0.01; 0.08]	0.0339945
TAG56_3_FA16_0	Mol%	Cortical thickness	-0.12 [-0.16; -0.09]	0	-0.07 [-0.1; -0.04]	0.0001975	-0.07 [-0.1; -0.04]	0.0003054	-0.06 [-0.09; -0.03]	0.0019095
TAG56_3_FA18_0	Mol%	Cortical thickness	-0.03 [-0.07; 0]	0.0741749	-0.01 [-0.04; 0.02]	0.535571	-0.01 [-0.04; 0.02]	0.560875	-0.01 [-0.04; 0.02]	0.67226
TAG56_4_FA16_0	Mol%	Cortical thickness	-0.1 [-0.14; -0.07]	0	-0.07 [-0.1; -0.04]	0.0001578	-0.07 [-0.1; -0.04]	0.0001807	-0.07 [-0.1; -0.03]	0.0008212
TAG56_4_FA20_4	Mol%	Cortical thickness	-0.11 [-0.14; -0.07]	0	-0.03 [-0.06; 0]	0.111172	-0.03 [-0.06; 0]	0.0804916	-0.03 [-0.06; 0]	0.196935
TAG56_5_FA16_0	Mol%	Cortical thickness	-0.1 [-0.13; -0.06]	1e-07	-0.06 [-0.09; -0.03]	0.0018315	-0.06 [-0.09; -0.03]	0.0018761	-0.06 [-0.09; -0.03]	0.002937
TAG56_6_FA16_0	Mol%	Cortical thickness	-0.07 [-0.1; -0.04]	0.0001818	0 [-0.03; 0.03]	0.936631	0 [-0.03; 0.03]	0.914622	0 [-0.04; 0.03]	0.851854
TAG56_6_FA20_4	Mol%	Cortical thickness	0.01 [-0.02; 0.05]	0.5887929	-0.01 [-0.04; 0.02]	0.68255	-0.01 [-0.04; 0.02]	0.690366	-0.01 [-0.04; 0.02]	0.749726
TAG56_7_FA22_6	Mol%	Cortical thickness	-0.14 [-0.17; -0.1]	0	-0.04 [-0.07; -0.01]	0.0170231	-0.04 [-0.07; -0.01]	0.0297004	-0.04 [-0.08; -0.01]	0.0284845
TAG56_8_FA22_5	Mol%	Cortical thickness	-0.02 [-0.06; 0.01]	0.208707	-0.01 [-0.04; 0.02]	0.783886	0 [-0.03; 0.03]	0.9986	-0.01 [-0.04; 0.02]	0.653665
TAG56_9_FA18_3	Mol%	Cortical thickness	-0.04 [-0.07; 0]	0.0697558	0 [-0.03; 0.03]	0.863569	0 [-0.03; 0.03]	0.96564	-0.01 [-0.04; 0.03]	0.781212
TAG56_9_FA20_4	Mol%	Cortical thickness	-0.02 [-0.06; 0.01]	0.2198175	-0.02 [-0.05; 0.01]	0.435192	-0.02 [-0.05; 0.02]	0.486532	-0.02 [-0.05; 0.02]	0.513385
TAG58_7_FA22_4	Mol%	Cortical thickness	0.06 [0.03; 0.1]	0.0006296	0 [-0.03; 0.03]	0.980047	0 [-0.03; 0.03]	0.948063	0 [-0.04; 0.03]	0.874953
TAG58_9_FA18_2	Mol%	Cortical thickness	-0.02 [-0.06; 0.01]	0.2537251	-0.01 [-0.04; 0.02]	0.576578	0 [-0.03; 0.03]	0.895068	-0.01 [-0.05; 0.02]	0.5626
PC_FA12_0	Mol%	Cortical thickness	0 [-0.04; 0.03]	0.9040407	0.03 [0; 0.06]	0.176596	0.03 [0; 0.06]	0.132397	0.03 [0; 0.06]	0.16502
PC_FA14_0	Mol%	Cortical thickness	-0.01 [-0.04; 0.02]	0.6145355	-0.01 [-0.04; 0.02]	0.791716	0 [-0.03; 0.03]	0.826921	0 [-0.03; 0.03]	0.896732
PC_FA14_1	Mol%	Cortical thickness	-0.05 [-0.09; -0.01]	0.034605	-0.05 [-0.08; -0.01]	0.0446776	-0.05 [-0.08; -0.01]	0.035746	-0.04 [-0.08; 0]	0.108931
PC_FA15_0	Mol%	Cortical thickness	0.09 [0.06; 0.13]	8e-07	0.07 [0.04; 0.1]	6.93e-05	0.07 [0.04; 0.1]	3.93e-05	0.07 [0.04; 0.1]	0.0003278
PC_FA16_0	Mol%	Cortical thickness	-0.12 [-0.15; -0.08]	0	-0.08 [-0.11; -0.05]	2.41e-05	-0.08 [-0.11; -0.05]	1.94e-05	-0.08 [-0.11; -0.05]	2e-05
PC_FA16_1	Mol%	Cortical thickness	-0.11 [-0.14; -0.07]	0	-0.06 [-0.09; -0.03]	0.0024319	-0.05 [-0.08; -0.02]	0.004324	-0.05 [-0.08; -0.02]	0.0163879
PC_FA17_0	Mol%	Cortical thickness	0.05 [0.02; 0.09]	0.0036427	0.08 [0.05; 0.11]	1.03e-05	0.08 [0.05; 0.11]	9.1e-06	0.08 [0.04; 0.11]	9.03e-05
PC_FA18_0	Mol%	Cortical thickness	0.02 [-0.01; 0.06]	0.2875793	0.05 [0.02; 0.08]	0.0039278	0.05 [0.02; 0.08]	0.0040992	0.06 [0.03; 0.09]	0.0029235
PC_FA18_1	Mol%	Cortical thickness	-0.01 [-0.05; 0.02]	0.5627554	0 [-0.03; 0.03]	0.945883	0 [-0.03; 0.03]	0.931265	0.01 [-0.02; 0.04]	0.768643
PC_FA18_2	Mol%	Cortical thickness	0.17 [0.14; 0.2]	0	0.06 [0.03; 0.09]	0.0004077	0.06 [0.03; 0.09]	0.000452	0.06 [0.02; 0.09]	0.0055978
PC_FA18_3	Mol%	Cortical thickness	-0.02 [-0.06; 0.01]	0.2192132	-0.01 [-0.04; 0.02]	0.757288	-0.01 [-0.04; 0.02]	0.767724	0 [-0.03; 0.03]	0.939554
PC_FA18_4	Mol%	Cortical thickness	0 [-0.09; 0.08]	0.9543135	-0.01 [-0.08; 0.07]	0.881238	-0.01 [-0.08; 0.07]	0.884886	0.01 [-0.07; 0.09]	0.848626
PC_FA20_0	Mol%	Cortical thickness	0.05 [0.02; 0.08]	0.00827	0.03 [0; 0.06]	0.0706877	0.04 [0.01; 0.07]	0.0545448	0.04 [0.01; 0.07]	0.052743
PC_FA20_1	Mol%	Cortical thickness	0.03 [-0.01; 0.06]	0.136364	0.03 [0; 0.06]	0.173747	0.03 [0; 0.06]	0.135576	0.03 [0; 0.06]	0.13472
PC_FA20_2	Mol%	Cortical thickness	-0.06 [-0.1; -0.03]	0.0010244	-0.03 [-0.06; 0]	0.0777416	-0.03 [-0.06; 0]	0.0720936	-0.04 [-0.07; -0.01]	0.0526974
PC_FA20_3	Mol%	Cortical thickness	-0.03 [-0.06; 0.01]	0.1758439	-0.03 [-0.06; 0]	0.202499	-0.03 [-0.06; 0]	0.203189	-0.03 [-0.06; 0.01]	0.224204
PC_FA20_4	Mol%	Cortical thickness	-0.07 [-0.1; -0.03]	0.0003704	-0.04 [-0.07; -0.01]	0.0322675	-0.04 [-0.07; -0.01]	0.0321603	-0.04 [-0.07; -0.01]	0.0675139
PC_FA20_5	Mol%	Cortical thickness	-0.15 [-0.19; -0.12]	0	-0.02 [-0.05; 0.01]	0.228733	-0.02 [-0.05; 0.01]	0.40944	-0.02 [-0.05; 0.02]	0.460775
PC_FA22_1	Mol%	Cortical thickness	-0.03 [-0.12; 0.07]	0.6428056	-0.02 [-0.1; 0.06]	0.717013	-0.02 [-0.1; 0.06]	0.727498	0.03 [-0.06; 0.12]	0.631681
PC_FA22_2	Mol%	Cortical thickness	-0.07 [-0.17; 0.02]	0.1890206	-0.05 [-0.14; 0.04]	0.405613	-0.05 [-0.13; 0.04]	0.452652	-0.03 [-0.12; 0.06]	0.698238
PC_FA22_4	Mol%	Cortical thickness	0.01 [-0.02; 0.05]	0.5252763	-0.01 [-0.04; 0.02]	0.791716	-0.01 [-0.04; 0.02]	0.745633	0 [-0.03; 0.03]	0.936098
PC_FA22_5	Mol%	Cortical thickness	-0.05 [-0.08; -0.01]	0.0127542	0.02 [-0.01; 0.05]	0.257884	0.02 [-0.01; 0.05]	0.259684	0.03 [-0.01; 0.06]	0.232754
PC_FA22_6	Mol%	Cortical thickness	-0.09 [-0.12; -0.05]	2.6e-06	-0.01 [-0.04; 0.02]	0.609905	-0.01 [-0.04; 0.02]	0.597924	-0.01 [-0.04; 0.02]	0.591466
PC	Mol%	Cortical thickness	0.06 [0.03; 0.09]	0.0015408	-0.03 [-0.07; 0.01]	0.338299	-0.03 [-0.07; 0.02]	0.379127	-0.04 [-0.09; 0]	0.153787
PC_12_0_18_2	Mol%	Cortical thickness	-0.03 [-0.11; 0.05]	0.4677857	-0.04 [-0.12; 0.03]	0.389671	-0.04 [-0.11; 0.04]	0.473897	-0.04 [-0.12; 0.04]	0.484044
PC_14_0_14_0	Mol%	Cortical thickness	-0.04 [-0.08; 0.01]	0.1471981	-0.03 [-0.07; 0.01]	0.214733	-0.03 [-0.07; 0.01]	0.196287	-0.02 [-0.06; 0.02]	0.515421
PC_14_0_18_3	Mol%	Cortical thickness	-0.05 [-0.11; 0.01]	0.1521405	-0.04 [-0.1; 0.01]	0.266889	-0.04 [-0.1; 0.01]	0.27243	-0.03 [-0.09; 0.03]	0.464895
PC_15_0_20_4	Mol%	Cortical thickness	-0.03 [-0.07; 0.01]	0.1534315	-0.02 [-0.05; 0.01]	0.450742	-0.02 [-0.05; 0.02]	0.461137	-0.02 [-0.05; 0.02]	0.506055
PC_16_0_20_3	Mol%	Cortical thickness	-0.04 [-0.08; -0.01]	0.0263048	-0.04 [-0.07; -0.01]	0.0330801	-0.04 [-0.07; -0.01]	0.0365095	-0.04 [-0.07; -0.01]	0.0367301
PC_17_0_18_3	Mol%	Cortical thickness	-0.08 [-0.15; -0.01]	0.0477572	-0.03 [-0.09; 0.03]	0.504274	-0.03 [-0.1; 0.03]	0.473897	0 [-0.07; 0.07]	0.966427
PC_17_0_20_5	Mol%	Cortical thickness	-0.1 [-0.15; -0.05]	0.0002504	-0.03 [-0.07; 0.01]	0.334168	-0.03 [-0.07; 0.02]	0.373919	-0.01 [-0.05; 0.04]	0.840704
PC_18_0_20_1	Mol%	Cortical thickness	-0.05 [-0.09; -0.01]	0.0383214	-0.02 [-0.06; 0.02]	0.414955	-0.02 [-0.06; 0.01]	0.334914	0 [-0.04; 0.03]	0.912259
PC_18_0_20_2	Mol%	Cortical thickness	-0.06 [-0.09; -0.02]	0.0022072	0.01 [-0.03; 0.04]	0.803947	0.01 [-0.03; 0.04]	0.823138	0.01 [-0.03; 0.04]	0.824711
PC_18_2_18_2	Mol%	Cortical thickness	0.2 [0.16; 0.23]	0	0.08 [0.05; 0.11]	2.79e-05	0.08 [0.05; 0.11]	4.42e-05	0.07 [0.04; 0.1]	0.0009161
PC_18_2_20_1	Mol%	Cortical thickness	0 [-0.03; 0.04]	0.8333843	-0.02 [-0.05; 0.02]	0.461693	-0.02 [-0.05; 0.02]	0.503645	0 [-0.04; 0.03]	0.927424
PC_20_0_18_1	Mol%	Cortical thickness	0.04 [0.01; 0.08]	0.0398678	0.03 [0; 0.06]	0.0929776	0.03 [0; 0.06]	0.131242	0.04 [0.01; 0.07]	0.043153
PC_20_0_18_2	Mol%	Cortical thickness	0.14 [0.11; 0.17]	0	0.07 [0.04; 0.1]	5.48e-05	0.07 [0.04; 0.1]	5.2e-05	0.07 [0.04; 0.1]	0.0002928
PC_20_0_20_4	Mol%	Cortical thickness	0.02 [-0.02; 0.05]	0.4656342	0.01 [-0.02; 0.04]	0.722669	0 [-0.03; 0.03]	0.909902	0.02 [-0.01; 0.05]	0.302255
PC_16_0_14_0	Mol%	Cortical thickness	-0.07 [-0.11; -0.04]	0.0001275	-0.03 [-0.06; 0]	0.134972	-0.03 [-0.06; 0]	0.100368	-0.03 [-0.06; 0.01]	0.233209
PC_16_0_16_1	Mol%	Cortical thickness	-0.17 [-0.2; -0.13]	0	-0.08 [-0.11; -0.05]	1.34e-05	-0.08 [-0.11; -0.05]	2.23e-05	-0.07 [-0.1; -0.04]	0.0002713
PC_18_1_20_1	Mol%	Cortical thickness	-0.05 [-0.09; 0]	0.0547478	-0.04 [-0.08; 0]	0.0920593	-0.04 [-0.08; 0]	0.100368	-0.02 [-0.07; 0.02]	0.402951
PC_18_1_20_5	Mol%	Cortical thickness	-0.09 [-0.13; -0.06]	7e-07	0 [-0.03; 0.03]	0.862785	0.01 [-0.03; 0.04]	0.810791	0.01 [-0.02; 0.04]	0.689345
PC_18_1_22_6	Mol%	Cortical thickness	-0.01 [-0.04; 0.03]	0.6791253	0.01 [-0.02; 0.04]	0.565468	0.01 [-0.02; 0.04]	0.572564	0.02 [-0.01; 0.05]	0.348982
PC_18_2_20_3	Mol%	Cortical thickness	0.14 [0.11; 0.18]	0	0.05 [0.02; 0.08]	0.008312	0.05 [0.02; 0.08]	0.0086182	0.04 [0.01; 0.07]	0.0736529
PC_18_2_22_5	Mol%	Cortical thickness	-0.03 [-0.08; 0.02]	0.2908664	-0.03 [-0.07; 0.01]	0.224789	-0.03 [-0.08; 0.01]	0.217093	-0.04 [-0.08; 0.01]	0.255354
PC_14_0_20_2	Mol%	Cortical thickness	-0.05 [-0.11; 0.02]	0.1949499	-0.07 [-0.12; -0.01]	0.0752588	-0.07 [-0.12; -0.01]	0.0778143	-0.07 [-0.13; -0.01]	0.092006
PC_15_0_22_6	Mol%	Cortical thickness	-0.05 [-0.09; 0]	0.1045426	-0.02 [-0.07; 0.02]	0.424332	-0.02 [-0.06; 0.03]	0.577133	-0.01 [-0.06; 0.03]	0.682206
PC_16_0_16_0	Mol%	Cortical thickness	0.04 [0; 0.07]	0.0713146	0.01 [-0.02; 0.04]	0.725136	0.01 [-0.02; 0.03]	0.815283	0.01 [-0.02; 0.04]	0.631711
PC_16_0_18_1	Mol%	Cortical thickness	-0.1 [-0.14; -0.07]	0	-0.04 [-0.07; -0.01]	0.0509625	-0.04 [-0.07; -0.01]	0.0435765	-0.03 [-0.06; 0]	0.152375
PC_16_0_20_1	Mol%	Cortical thickness	0 [-0.04; 0.03]	0.8588918	0.03 [0; 0.06]	0.156321	0.03 [0; 0.06]	0.153192	0.03 [0; 0.06]	0.18619
PC_17_0_16_1	Mol%	Cortical thickness	-0.08 [-0.13; -0.03]	0.0019437	-0.03 [-0.08; 0.01]	0.273335	-0.03 [-0.07; 0.01]	0.307588	-0.03 [-0.08; 0.01]	0.331269
PC_17_0_22_6	Mol%	Cortical thickness	-0.07 [-0.11; -0.03]	0.0028022	-0.01 [-0.04; 0.03]	0.759308	-0.01 [-0.04; 0.03]	0.828386	-0.01 [-0.05; 0.03]	0.801095
PC_18_0_18_0	Mol%	Cortical thickness	-0.02 [-0.06; 0.01]	0.2370531	0.01 [-0.02; 0.04]	0.76632	0.01 [-0.02; 0.04]	0.746263	0.02 [-0.01; 0.05]	0.316782
PC_18_0_22_5	Mol%	Cortical thickness	-0.08 [-0.11; -0.04]	4.91e-05	0.03 [0; 0.06]	0.178383	0.03 [0; 0.06]	0.124515	0.03 [0; 0.07]	0.127342
PC_18_1_22_5	Mol%	Cortical thickness	0.08 [0.04; 0.11]	5.19e-05	0.06 [0.03; 0.09]	0.0008483	0.06 [0.03; 0.09]	0.0007191	0.07 [0.04; 0.1]	0.0004951
PC_18_2_20_5	Mol%	Cortical thickness	-0.09 [-0.13; -0.05]	1.5e-05	-0.05 [-0.08; -0.02]	0.0180665	-0.05 [-0.08; -0.01]	0.0195037	-0.05 [-0.08; -0.01]	0.0393121
PC_14_0_20_3	Mol%	Cortical thickness	0.01 [-0.02; 0.05]	0.5531854	-0.02 [-0.05; 0.01]	0.405613	-0.02 [-0.05; 0.01]	0.434469	-0.02 [-0.05; 0.01]	0.356169
PC_16_0_18_3	Mol%	Cortical thickness	-0.05 [-0.09; -0.02]	0.0049569	-0.02 [-0.05; 0.01]	0.230965	-0.02 [-0.05; 0.01]	0.216697	-0.02 [-0.05; 0.01]	0.366891
PC_17_0_20_4	Mol%	Cortical thickness	0.02 [-0.02; 0.05]	0.4084212	0.05 [0.02; 0.08]	0.0120251	0.04 [0.01; 0.07]	0.017069	0.04 [0.01; 0.08]	0.0359859
PC_17_0_22_4	Mol%	Cortical thickness	-0.03 [-0.13; 0.06]	0.5469889	0.02 [-0.07; 0.1]	0.783886	0.02 [-0.06; 0.1]	0.72761	0.04 [-0.04; 0.13]	0.488925
PC_18_0_12_0	Mol%	Cortical thickness	-0.18 [-0.23; -0.13]	0	-0.1 [-0.14; -0.05]	0.0002413	-0.09 [-0.14; -0.05]	0.0006829	-0.1 [-0.14; -0.05]	0.0012383
PC_18_0_16_1	Mol%	Cortical thickness	-0.15 [-0.18; -0.11]	0	-0.06 [-0.09; -0.03]	0.0006109	-0.06 [-0.09; -0.03]	0.0018719	-0.05 [-0.08; -0.02]	0.009588
PC_18_0_22_4	Mol%	Cortical thickness	0.01 [-0.03; 0.04]	0.7690388	0.01 [-0.02; 0.05]	0.509798	0.01 [-0.02; 0.04]	0.527595	0.03 [-0.01; 0.06]	0.248907
PC_18_1_18_1	Mol%	Cortical thickness	0.11 [0.07; 0.14]	0	0.05 [0.02; 0.08]	0.0098926	0.05 [0.02; 0.08]	0.0140191	0.05 [0.02; 0.09]	0.0068247
PC_18_1_18_2	Mol%	Cortical thickness	0.18 [0.15; 0.22]	0	0.07 [0.04; 0.1]	0.0002261	0.07 [0.04; 0.1]	0.0002008	0.07 [0.03; 0.1]	0.0017739
PC_18_1_22_4	Mol%	Cortical thickness	-0.03 [-0.08; 0.01]	0.2200415	-0.03 [-0.07; 0.01]	0.203524	-0.04 [-0.08; 0]	0.161931	-0.02 [-0.06; 0.02]	0.498234
PC_18_2_18_3	Mol%	Cortical thickness	0.1 [0.06; 0.14]	1e-07	0.06 [0.03; 0.09]	0.0018017	0.05 [0.02; 0.09]	0.004324	0.07 [0.03; 0.1]	0.0013348
PC_18_2_20_2	Mol%	Cortical thickness	0 [-0.04; 0.04]	0.9729731	-0.03 [-0.07; 0]	0.0917146	-0.04 [-0.07; 0]	0.0754255	-0.03 [-0.06; 0.01]	0.24017
PC_20_0_16_1	Mol%	Cortical thickness	-0.05 [-0.14; 0.04]	0.3206022	-0.03 [-0.11; 0.05]	0.557859	-0.04 [-0.12; 0.04]	0.457479	-0.02 [-0.11; 0.06]	0.694263
PC_14_0_18_1	Mol%	Cortical thickness	-0.02 [-0.06; 0.01]	0.2173075	-0.01 [-0.04; 0.02]	0.727256	-0.01 [-0.04; 0.02]	0.767724	0 [-0.03; 0.03]	0.951794
PC_14_0_22_5	Mol%	Cortical thickness	-0.05 [-0.1; -0.01]	0.0337426	-0.06 [-0.1; -0.02]	0.0226481	-0.06 [-0.1; -0.02]	0.0277892	-0.05 [-0.09; -0.01]	0.0718118
PC_14_0_22_6	Mol%	Cortical thickness	-0.06 [-0.11; -0.02]	0.0124506	-0.05 [-0.09; -0.01]	0.0262562	-0.05 [-0.09; -0.01]	0.037475	-0.04 [-0.08; 0]	0.132161
PC_15_0_22_5	Mol%	Cortical thickness	-0.07 [-0.15; 0.02]	0.1912446	-0.04 [-0.12; 0.03]	0.427305	-0.03 [-0.11; 0.05]	0.592531	0.01 [-0.07; 0.09]	0.912259
PC_16_0_18_4	Mol%	Cortical thickness	-0.04 [-0.13; 0.06]	0.5047701	-0.02 [-0.1; 0.07]	0.76307	-0.02 [-0.1; 0.07]	0.767724	0 [-0.09; 0.09]	0.975226
PC_16_0_22_2	Mol%	Cortical thickness	-0.07 [-0.17; 0.02]	0.1890206	-0.05 [-0.14; 0.04]	0.405613	-0.05 [-0.13; 0.04]	0.452652	-0.03 [-0.12; 0.06]	0.698238
PC_16_0_22_6	Mol%	Cortical thickness	-0.09 [-0.12; -0.05]	2.1e-06	-0.02 [-0.05; 0.01]	0.338759	-0.02 [-0.05; 0.01]	0.364306	-0.02 [-0.05; 0.01]	0.316782
PC_18_0_14_0	Mol%	Cortical thickness	-0.06 [-0.1; -0.03]	0.0016362	-0.04 [-0.07; 0]	0.0781359	-0.04 [-0.07; 0]	0.0742893	-0.03 [-0.07; 0]	0.17824
PC_14_0_16_1	Mol%	Cortical thickness	-0.1 [-0.14; -0.07]	5e-07	-0.06 [-0.1; -0.03]	0.0025171	-0.06 [-0.09; -0.03]	0.0036668	-0.05 [-0.09; -0.02]	0.0218461
PC_14_0_18_2	Mol%	Cortical thickness	0.05 [0.02; 0.09]	0.0035473	0.01 [-0.02; 0.04]	0.523565	0.01 [-0.02; 0.04]	0.570329	0.01 [-0.02; 0.04]	0.791229
PC_14_0_22_4	Mol%	Cortical thickness	-0.1 [-0.17; -0.03]	0.0118255	-0.09 [-0.15; -0.02]	0.0280635	-0.08 [-0.15; -0.02]	0.0479843	-0.07 [-0.14; 0]	0.112608
PC_15_0_18_2	Mol%	Cortical thickness	0.13 [0.1; 0.17]	0	0.08 [0.05; 0.11]	1.07e-05	0.08 [0.05; 0.11]	1.47e-05	0.07 [0.04; 0.1]	0.0002711
PC_15_0_20_5	Mol%	Cortical thickness	-0.04 [-0.14; 0.06]	0.5315119	-0.01 [-0.11; 0.08]	0.8345	-0.01 [-0.11; 0.08]	0.832957	0 [-0.1; 0.09]	0.959478
PC_16_0_18_0	Mol%	Cortical thickness	0.04 [0.01; 0.08]	0.0266969	0.02 [-0.01; 0.05]	0.263029	0.02 [-0.01; 0.05]	0.398665	0.03 [0; 0.06]	0.201719
PC_16_0_20_4	Mol%	Cortical thickness	-0.09 [-0.12; -0.05]	3.8e-06	-0.06 [-0.09; -0.03]	0.0020496	-0.06 [-0.09; -0.03]	0.0020841	-0.06 [-0.09; -0.02]	0.0049662
PC_16_0_20_5	Mol%	Cortical thickness	-0.16 [-0.2; -0.13]	0	-0.03 [-0.06; 0]	0.106517	-0.03 [-0.06; 0]	0.202722	-0.03 [-0.06; 0.01]	0.24735
PC_16_0_22_1	Mol%	Cortical thickness	-0.03 [-0.12; 0.07]	0.6428056	-0.02 [-0.1; 0.06]	0.717013	-0.02 [-0.1; 0.06]	0.727498	0.03 [-0.06; 0.12]	0.631681
PC_16_0_22_4	Mol%	Cortical thickness	0.01 [-0.03; 0.04]	0.8178736	-0.02 [-0.05; 0.01]	0.372726	-0.02 [-0.05; 0.01]	0.367138	-0.02 [-0.05; 0.02]	0.477816
PC_17_0_18_1	Mol%	Cortical thickness	0.04 [0; 0.07]	0.0520453	0.06 [0.03; 0.09]	0.0013833	0.06 [0.03; 0.09]	0.0014738	0.06 [0.03; 0.09]	0.0015303
PC_17_0_18_2	Mol%	Cortical thickness	0.13 [0.09; 0.16]	0	0.09 [0.06; 0.12]	1e-07	0.09 [0.06; 0.12]	2e-07	0.09 [0.06; 0.12]	2.1e-06
PC_18_0_18_3	Mol%	Cortical thickness	-0.02 [-0.06; 0.01]	0.2684978	0 [-0.03; 0.03]	0.853236	0.01 [-0.02; 0.04]	0.777971	0.01 [-0.02; 0.04]	0.67226
PC_18_0_20_0	Mol%	Cortical thickness	-0.02 [-0.06; 0.01]	0.2398191	-0.01 [-0.04; 0.02]	0.642923	-0.01 [-0.04; 0.02]	0.644086	0 [-0.04; 0.03]	0.885771
PC_18_0_20_4	Mol%	Cortical thickness	-0.05 [-0.08; -0.01]	0.0116022	-0.01 [-0.04; 0.02]	0.735097	-0.01 [-0.04; 0.02]	0.745633	0 [-0.03; 0.03]	0.977944
PC_18_0_20_5	Mol%	Cortical thickness	-0.14 [-0.17; -0.11]	0	-0.01 [-0.04; 0.02]	0.748226	0 [-0.03; 0.03]	0.895068	0 [-0.03; 0.03]	0.929874
PC_18_0_22_6	Mol%	Cortical thickness	-0.11 [-0.15; -0.08]	0	0 [-0.03; 0.03]	0.948343	0 [-0.03; 0.03]	0.9986	0 [-0.03; 0.03]	0.948296
PC_18_1_20_2	Mol%	Cortical thickness	0.05 [0.01; 0.08]	0.0149127	0.03 [0; 0.06]	0.178065	0.03 [0; 0.06]	0.160986	0.03 [0; 0.07]	0.104348
PC_18_1_20_4	Mol%	Cortical thickness	0.03 [0; 0.07]	0.110858	0 [-0.03; 0.03]	0.932425	0 [-0.03; 0.03]	0.942102	0.01 [-0.02; 0.04]	0.689345
PC_18_2_16_1	Mol%	Cortical thickness	0.11 [0.08; 0.14]	0	0.04 [0.01; 0.07]	0.0298863	0.04 [0.01; 0.07]	0.0287957	0.04 [0; 0.07]	0.10317
PC_20_0_20_3	Mol%	Cortical thickness	0 [-0.05; 0.04]	0.8741243	-0.01 [-0.05; 0.03]	0.779831	-0.01 [-0.05; 0.03]	0.740888	0.01 [-0.03; 0.05]	0.812784
PC_20_0_20_5	Mol%	Cortical thickness	-0.03 [-0.1; 0.04]	0.4097702	-0.04 [-0.1; 0.02]	0.338299	-0.04 [-0.1; 0.02]	0.373919	-0.02 [-0.09; 0.05]	0.679013
PC_20_0_22_5	Mol%	Cortical thickness	-0.01 [-0.09; 0.07]	0.860113	0.01 [-0.06; 0.07]	0.923816	0.01 [-0.06; 0.07]	0.920801	0.02 [-0.06; 0.09]	0.781012
PC_12_0_18_1	Mol%	Cortical thickness	-0.07 [-0.13; -0.02]	0.0147074	-0.05 [-0.1; 0]	0.0920983	-0.05 [-0.09; 0]	0.125793	-0.03 [-0.08; 0.02]	0.329039
PC_14_0_20_4	Mol%	Cortical thickness	-0.04 [-0.07; -0.01]	0.0366853	-0.04 [-0.07; -0.01]	0.0293104	-0.04 [-0.07; -0.01]	0.0279708	-0.04 [-0.07; -0.01]	0.0382995
PC_15_0_20_3	Mol%	Cortical thickness	0 [-0.04; 0.04]	0.9539667	-0.01 [-0.04; 0.03]	0.76632	-0.01 [-0.04; 0.03]	0.823138	-0.01 [-0.04; 0.03]	0.874953
PC_16_0_14_1	Mol%	Cortical thickness	-0.03 [-0.11; 0.05]	0.522242	-0.01 [-0.08; 0.06]	0.801037	-0.01 [-0.08; 0.06]	0.810791	-0.01 [-0.08; 0.06]	0.86054
PC_16_0_18_2	Mol%	Cortical thickness	0.14 [0.1; 0.17]	0	0.04 [0.01; 0.07]	0.0226753	0.04 [0.01; 0.07]	0.0236743	0.03 [0; 0.07]	0.131557
PC_17_0_20_3	Mol%	Cortical thickness	0 [-0.04; 0.03]	0.8973984	0.03 [0; 0.06]	0.175164	0.03 [0; 0.06]	0.184254	0.02 [-0.01; 0.06]	0.301693
PC_17_0_22_5	Mol%	Cortical thickness	-0.05 [-0.11; 0.01]	0.1559746	-0.04 [-0.1; 0.01]	0.189569	-0.05 [-0.1; 0.01]	0.171159	-0.04 [-0.09; 0.02]	0.329039
PC_18_0_18_2	Mol%	Cortical thickness	0.13 [0.1; 0.16]	0	0.07 [0.04; 0.1]	5.8e-05	0.07 [0.04; 0.1]	6.15e-05	0.07 [0.04; 0.1]	0.0005658
PC_18_1_16_1	Mol%	Cortical thickness	-0.03 [-0.07; 0]	0.1048665	-0.02 [-0.05; 0.01]	0.418436	-0.02 [-0.05; 0.01]	0.467809	-0.01 [-0.04; 0.02]	0.728313
PC_18_1_18_3	Mol%	Cortical thickness	0.05 [0.02; 0.09]	0.0054138	0.03 [0; 0.06]	0.0770743	0.04 [0.01; 0.07]	0.0616822	0.03 [0; 0.07]	0.0977362
PC_18_2_22_6	Mol%	Cortical thickness	-0.03 [-0.07; 0.01]	0.1633558	-0.03 [-0.06; 0.01]	0.295816	-0.03 [-0.06; 0.01]	0.225858	-0.01 [-0.05; 0.03]	0.713292
PC_20_0_14_1	Mol%	Cortical thickness	-0.03 [-0.08; 0.01]	0.1675434	-0.05 [-0.08; -0.01]	0.0460062	-0.05 [-0.09; -0.01]	0.0419086	-0.05 [-0.09; -0.01]	0.0540899
PC_20_0_22_6	Mol%	Cortical thickness	-0.06 [-0.12; 0.01]	0.1158401	-0.08 [-0.13; -0.02]	0.0256414	-0.07 [-0.13; -0.02]	0.0301095	-0.07 [-0.12; -0.01]	0.0816054
PC_14_0_20_5	Mol%	Cortical thickness	-0.13 [-0.19; -0.07]	0.0001071	-0.1 [-0.16; -0.05]	0.0021103	-0.1 [-0.16; -0.05]	0.0021471	-0.09 [-0.15; -0.03]	0.012864
PC_15_0_16_1	Mol%	Cortical thickness	-0.04 [-0.1; 0.02]	0.2862304	-0.02 [-0.08; 0.04]	0.677513	-0.01 [-0.07; 0.04]	0.740888	-0.02 [-0.08; 0.05]	0.731985
PC_15_0_18_1	Mol%	Cortical thickness	0.08 [0.04; 0.11]	5.71e-05	0.06 [0.03; 0.09]	0.0012601	0.06 [0.03; 0.09]	0.0016639	0.06 [0.03; 0.09]	0.0029235
PC_16_0_12_0	Mol%	Cortical thickness	0 [-0.04; 0.04]	0.9729731	0.01 [-0.02; 0.04]	0.610676	0.02 [-0.01; 0.05]	0.407684	0.01 [-0.02; 0.05]	0.567376
PC_16_0_20_2	Mol%	Cortical thickness	-0.1 [-0.13; -0.06]	1e-07	-0.06 [-0.09; -0.03]	0.0012601	-0.06 [-0.09; -0.03]	0.0013466	-0.07 [-0.1; -0.04]	0.0005658
PC_16_0_22_5	Mol%	Cortical thickness	-0.06 [-0.09; -0.02]	0.0031864	0.01 [-0.02; 0.04]	0.581379	0.01 [-0.02; 0.04]	0.583556	0.01 [-0.02; 0.04]	0.575684
PC_18_0_18_1	Mol%	Cortical thickness	0 [-0.04; 0.03]	0.8656256	0.02 [-0.01; 0.05]	0.325953	0.02 [-0.01; 0.05]	0.303497	0.03 [0; 0.06]	0.172473
PC_18_0_20_3	Mol%	Cortical thickness	-0.03 [-0.06; 0.01]	0.1919643	0 [-0.03; 0.03]	0.929469	0 [-0.03; 0.03]	0.924091	0.01 [-0.03; 0.04]	0.844478
PC_18_1_20_3	Mol%	Cortical thickness	0.07 [0.04; 0.11]	6.9e-05	0.02 [-0.01; 0.05]	0.404097	0.02 [-0.01; 0.05]	0.406273	0.02 [-0.01; 0.05]	0.33623
PC_18_2_20_4	Mol%	Cortical thickness	0.15 [0.11; 0.18]	0	0.03 [0; 0.06]	0.0768816	0.03 [0; 0.07]	0.0720936	0.03 [0; 0.06]	0.163305
PC_18_2_22_4	Mol%	Cortical thickness	-0.07 [-0.13; -0.02]	0.0169988	-0.08 [-0.12; -0.03]	0.0120251	-0.07 [-0.12; -0.03]	0.0142688	-0.07 [-0.12; -0.02]	0.0301474
PC_20_0_18_3	Mol%	Cortical thickness	-0.03 [-0.13; 0.07]	0.6123281	-0.02 [-0.11; 0.06]	0.713135	-0.02 [-0.11; 0.06]	0.725277	0 [-0.09; 0.09]	0.990293
PE_FA16_0	Mol%	Cortical thickness	-0.09 [-0.12; -0.05]	2.7e-06	-0.07 [-0.09; -0.04]	0.000218	-0.07 [-0.1; -0.04]	0.0002034	-0.07 [-0.1; -0.04]	0.0004951
PE_FA16_1	Mol%	Cortical thickness	0.02 [-0.01; 0.06]	0.2976958	0.04 [0.01; 0.07]	0.0396468	0.04 [0.01; 0.07]	0.0364133	0.04 [0.01; 0.07]	0.0452692
PE_FA17_0	Mol%	Cortical thickness	0.02 [-0.04; 0.08]	0.6728002	0.02 [-0.03; 0.08]	0.510138	0.03 [-0.03; 0.08]	0.513589	0.04 [-0.02; 0.09]	0.358197
PE_FA18_0	Mol%	Cortical thickness	-0.02 [-0.05; 0.02]	0.3635002	0.02 [-0.01; 0.05]	0.21254	0.02 [-0.01; 0.05]	0.214109	0.03 [-0.01; 0.06]	0.244971
PE_FA18_1	Mol%	Cortical thickness	0.12 [0.08; 0.15]	0	0.04 [0.01; 0.07]	0.0538769	0.04 [0.01; 0.07]	0.0357322	0.04 [0.01; 0.07]	0.0561029
PE_FA18_2	Mol%	Cortical thickness	0.08 [0.05; 0.12]	7.6e-06	0.03 [0; 0.06]	0.186705	0.03 [0; 0.06]	0.153192	0.03 [-0.01; 0.06]	0.239128
PE_FA18_3	Mol%	Cortical thickness	0.02 [-0.02; 0.06]	0.4617794	0.03 [-0.01; 0.06]	0.264403	0.03 [-0.01; 0.06]	0.246244	0.03 [0; 0.07]	0.205897
PE_FA20_1	Mol%	Cortical thickness	0.03 [-0.03; 0.09]	0.3710924	0.01 [-0.05; 0.06]	0.880609	0 [-0.05; 0.06]	0.948063	0.04 [-0.02; 0.09]	0.393448
PE_FA20_2	Mol%	Cortical thickness	0.12 [0.08; 0.16]	2e-07	0.09 [0.05; 0.13]	4.71e-05	0.09 [0.05; 0.13]	5.95e-05	0.1 [0.06; 0.14]	3.7e-05
PE_FA20_3	Mol%	Cortical thickness	-0.01 [-0.04; 0.03]	0.6604688	-0.01 [-0.04; 0.02]	0.531119	-0.01 [-0.04; 0.02]	0.538511	-0.02 [-0.05; 0.02]	0.487266
PE_FA20_4	Mol%	Cortical thickness	-0.01 [-0.04; 0.03]	0.6934391	-0.03 [-0.06; 0]	0.0834957	-0.03 [-0.06; 0]	0.0814952	-0.03 [-0.07; 0]	0.0977362
PE_FA20_5	Mol%	Cortical thickness	-0.1 [-0.13; -0.07]	1e-07	0 [-0.03; 0.03]	0.978358	0.01 [-0.02; 0.04]	0.767724	0 [-0.04; 0.03]	0.881732
PE_FA22_0	Mol%	Cortical thickness	0.17 [0.13; 0.2]	0	0.14 [0.11; 0.18]	0	0.14 [0.11; 0.18]	0	0.15 [0.12; 0.19]	0
PE_FA22_4	Mol%	Cortical thickness	0.11 [0.08; 0.15]	0	0.02 [-0.01; 0.05]	0.400998	0.02 [-0.01; 0.05]	0.3589	0.02 [-0.02; 0.05]	0.472132
PE_FA22_5	Mol%	Cortical thickness	0.06 [0.03; 0.1]	0.0005844	0.05 [0.02; 0.08]	0.0032953	0.05 [0.02; 0.08]	0.0033862	0.05 [0.02; 0.08]	0.0153483
PE_FA22_6	Mol%	Cortical thickness	-0.06 [-0.1; -0.03]	0.0008251	-0.01 [-0.04; 0.02]	0.739867	-0.01 [-0.04; 0.02]	0.749623	0 [-0.04; 0.03]	0.845611
PE	Mol%	Cortical thickness	-0.06 [-0.09; -0.02]	0.0023076	-0.06 [-0.09; -0.03]	0.0017835	-0.06 [-0.09; -0.03]	0.002271	-0.06 [-0.09; -0.03]	0.0032389
PE_18_0_22_5	Mol%	Cortical thickness	-0.02 [-0.06; 0.01]	0.2773296	0.02 [-0.01; 0.05]	0.450742	0.02 [-0.01; 0.05]	0.417317	0.02 [-0.01; 0.05]	0.348908
PE_18_1_18_1	Mol%	Cortical thickness	0.1 [0.06; 0.13]	1e-07	0.01 [-0.02; 0.04]	0.523682	0.02 [-0.01; 0.05]	0.43667	0.02 [-0.01; 0.06]	0.258207
PE_18_1_22_4	Mol%	Cortical thickness	0.01 [-0.05; 0.08]	0.7420807	-0.02 [-0.08; 0.04]	0.712602	-0.02 [-0.08; 0.04]	0.703346	-0.03 [-0.1; 0.04]	0.5274
PE_18_1_22_5	Mol%	Cortical thickness	0 [-0.04; 0.04]	0.9009167	-0.01 [-0.04; 0.03]	0.834407	-0.01 [-0.04; 0.03]	0.761778	-0.01 [-0.04; 0.03]	0.840704
PE_18_2_18_2	Mol%	Cortical thickness	0.1 [0.06; 0.14]	2.4e-06	0.05 [0.02; 0.08]	0.0120251	0.06 [0.02; 0.09]	0.0054444	0.05 [0.02; 0.09]	0.0137311
PE_O_16_0_20_4	Mol%	Cortical thickness	0.04 [0.01; 0.08]	0.0331454	-0.01 [-0.04; 0.02]	0.626155	-0.01 [-0.04; 0.02]	0.690366	-0.02 [-0.05; 0.01]	0.329039
PE_O_16_0_20_5	Mol%	Cortical thickness	-0.04 [-0.13; 0.04]	0.3897326	-0.05 [-0.13; 0.02]	0.315008	-0.05 [-0.12; 0.03]	0.378034	-0.07 [-0.15; 0.02]	0.244971
PE_O_16_0_22_5	Mol%	Cortical thickness	0.07 [0.03; 0.1]	0.0002365	0.03 [0; 0.06]	0.139129	0.03 [0; 0.06]	0.18547	0.02 [-0.01; 0.05]	0.375705
PE_O_16_0_22_6	Mol%	Cortical thickness	0.06 [0.03; 0.1]	0.0016633	0.03 [0; 0.06]	0.0788366	0.03 [0; 0.07]	0.0679478	0.03 [0; 0.06]	0.162782
PE_O_18_0_16_0	Mol%	Cortical thickness	0.15 [0.08; 0.22]	5.46e-05	0.14 [0.08; 0.2]	0.0001249	0.14 [0.08; 0.2]	0.0002169	0.15 [0.09; 0.22]	7.72e-05
PE_O_18_0_20_3	Mol%	Cortical thickness	0 [-0.04; 0.05]	0.8477046	0.01 [-0.02; 0.05]	0.685789	0.01 [-0.02; 0.05]	0.575336	0 [-0.03; 0.04]	0.913905
PE_P_16_0_18_1	Mol%	Cortical thickness	0.07 [0.03; 0.1]	0.0003967	0.02 [-0.01; 0.05]	0.207988	0.03 [0; 0.06]	0.182539	0.02 [-0.01; 0.05]	0.343998
[truncated: 6,627 more rows]
